# Supplementary material for: Noncommunicable disease burden among conflict-affected adults in Ukraine: A cross-sectional study of prevalence, risk factors, and effect of conflict on severity of disease and access to care
Source: PLoS One. 2020 Apr 21;15(4):e0231899. doi: 10.1371/journal.pone.0231899 (PMC7173772; doi:10.1371/journal.pone.0231899)
Supplement: S1 Data — (XLSX) [file pone.0231899.s001.xlsx]

## Sheet: Ukraine_NCD_data_FOR_ANALYSIS
	questid	questtype	datesurvdd	datesurvmm	datesurvey	intercode	oblast	numeligible	cluster	hhnum	age	timestarthh	timestartmm	typsesettlement	respond	respondsp_txt	sex	a1edu	a2typehouse	a3aeverdisp	a3bsameres	a3cprevres	a3ddisplength	a3aprevres	a3bdateleftmm	a3bdateleftyyyy	dateleft	a3cdatearrivemm	a3cdatearriveyyyy	datearrive	a3dnumcities	a4numhh	a5job	a6hhincome	b1anyasst	b2acashasst	b2btimescashasst	b3amedasst	b3btimesmedasst	b4afoodasst	b4btimesfoodasst	b5anonfoodasst	b5btimesnonfoodasst	b6atransasst	b6btimestransasst	c1htndiag	c1bhtndiagdate	c1chtnchange	c1dhtnwhyworse
1	1	1	28	5	2018-05-28	5	1	2	1	1	71	10	53	2	1		2	2	1	0	-99	-99	-99	-99	-99	-99	-99	-99	-99	-99	-99	2	0	3200	0	NA	NA	NA	NA	NA	NA	NA	NA	NA	NA	1	0	2	-99
2	2	1	28	5	2018-05-28	5	1	2	1	2	43	11	34	2	1		1	3	1	0	-99	-99	-99	-99	-99	-99	-99	-99	-99	-99	-99	6	0	4000	1	0	NA	0	NA	1	1	1	2	0	NA	0	-99	NA	-99
3	3	1	28	5	2018-05-28	5	1	1	1	3	42	12	11	2	1		1	3	1	0	-99	-99	-99	-99	-99	-99	-99	-99	-99	-99	-99	3	1	5300	0	NA	NA	NA	NA	NA	NA	NA	NA	NA	NA	1	0	2	-99
4	4	1	28	5	2018-05-28	5	1	4	1	4	42	12	57	2	1		2	2	1	0	-99	-99	-99	-99	-99	-99	-99	-99	-99	-99	-99	4	2	NA	0	NA	NA	NA	NA	NA	NA	NA	NA	NA	NA	0	-99	NA	-99
5	5	1	28	5	2018-05-28	5	1	1	1	5	67	13	33	2	1		2	2	1	0	-99	-99	-99	-99	-99	-99	-99	-99	-99	-99	-99	1	0	2218	0	NA	NA	NA	NA	NA	NA	NA	NA	NA	NA	1	0	2	-99
6	6	1	28	5	2018-05-28	5	1	2	1	6	42	14	20	2	1		2	3	1	0	-99	-99	-99	-99	-99	-99	-99	-99	-99	-99	-99	3	1	2600	0	NA	NA	NA	NA	NA	NA	NA	NA	NA	NA	0	-99	NA	-99
7	7	1	28	5	2018-05-28	7	1	1	1	7	81	11	17	2	1		2	5	1	0	-99	-99	-99	-99	-99	-99	-99	-99	-99	-99	-99	2	0	4200	0	NA	NA	NA	NA	NA	NA	NA	NA	NA	NA	1	0	2	-99
8	8	1	28	5	2018-05-28	7	1	1	1	8	90	12	6	2	1		2	1	1	0	-99	-99	-99	-99	-99	-99	-99	-99	-99	-99	-99	1	0	1500	0	NA	NA	NA	NA	NA	NA	NA	NA	NA	NA	1	0	2	-99
9	9	1	28	5	2018-05-28	7	1	1	1	9	47	12	58	2	1		1	5	1	0	-99	-99	-99	-99	-99	-99	-99	-99	-99	-99	-99	3	1	7000	0	NA	NA	NA	NA	NA	NA	NA	NA	NA	NA	0	-99	NA	-99
10	10	1	28	5	2018-05-28	7	1	2	1	10	38	13	40	2	1		2	5	1	0	-99	-99	-99	-99	-99	-99	-99	-99	-99	-99	-99	5	0	4800	0	NA	NA	NA	NA	NA	NA	NA	NA	NA	NA	0	-99	NA	-99
11	11	1	28	5	2018-05-28	7	1	2	1	11	58	14	20	2	1		1	5	1	0	-99	-99	-99	-99	-99	-99	-99	-99	-99	-99	-99	2	1	4000	0	NA	NA	NA	NA	NA	NA	NA	NA	NA	NA	0	-99	NA	-99
12	12	1	28	5	2018-05-28	7	1	2	1	12	76	15	8	2	1		1	3	1	0	-99	-99	-99	-99	-99	-99	-99	-99	-99	-99	-99	2	0	5000	0	NA	NA	NA	NA	NA	NA	NA	NA	NA	NA	0	-99	NA	-99
13	13	1	28	5	2018-05-28	6	1	4	1	13	42	9	48	2	1		2	3	1	0	-99	-99	-99	-99	-99	-99	-99	-99	-99	-99	-99	4	4	13000	0	NA	NA	NA	NA	NA	NA	NA	NA	NA	NA	0	-99	NA	-99
14	14	1	28	5	2018-05-28	6	1	4	1	14	44	11	36	2	1		2	2	1	0	-99	-99	-99	-99	-99	-99	-99	-99	-99	-99	-99	4	4	15000	0	NA	NA	NA	NA	NA	NA	NA	NA	NA	NA	0	-99	NA	-99
15	15	1	28	5	2018-05-28	6	1	1	1	15	74	12	12	2	1		2	2	1	0	-99	-99	-99	-99	-99	-99	-99	-99	-99	-99	-99	1	0	1400	0	NA	NA	NA	NA	NA	NA	NA	NA	NA	NA	0	-99	NA	-99
16	16	1	28	5	2018-05-28	6	1	1	1	16	32	12	50	2	1		2	3	1	0	-99	-99	-99	-99	-99	-99	-99	-99	-99	-99	-99	3	1	4100	0	NA	NA	NA	NA	NA	NA	NA	NA	NA	NA	0	-99	NA	-99
17	17	1	28	5	2018-05-28	6	1	1	1	17	50	13	40	2	1		2	2	1	0	-99	-99	-99	-99	-99	-99	-99	-99	-99	-99	-99	1	1	7000	0	NA	NA	NA	NA	NA	NA	NA	NA	NA	NA	0	-99	NA	-99
18	18	1	28	5	2018-05-28	6	1	1	1	18	42	14	26	2	1		1	1	1	0	-99	-99	-99	-99	-99	-99	-99	-99	-99	-99	-99	1	0	NA	0	NA	NA	NA	NA	NA	NA	NA	NA	NA	NA	0	-99	NA	-99
19	19	1	28	5	2018-05-28	4	1	2	1	19	63	11	46	2	1		1	2	1	0	-99	-99	-99	-99	-99	-99	-99	-99	-99	-99	-99	2	0	NA	0	NA	NA	NA	NA	NA	NA	NA	NA	NA	NA	0	-99	NA	-99
20	20	1	28	5	2018-05-28	4	1	1	1	20	82	12	28	2	1		2	5	1	0	-99	-99	-99	-99	-99	-99	-99	-99	-99	-99	-99	1	0	1800	0	NA	NA	NA	NA	NA	NA	NA	NA	NA	NA	1	0	2	-99
21	21	1	28	5	2018-05-28	4	1	2	1	21	55	13	25	2	1		1	3	1	0	-99	-99	-99	-99	-99	-99	-99	-99	-99	-99	-99	2	1	8000	0	NA	NA	NA	NA	NA	NA	NA	NA	NA	NA	1	0	2	-99
22	22	1	28	5	2018-05-28	4	1	3	1	22	35	14	10	2	1		2	5	1	0	-99	-99	-99	-99	-99	-99	-99	-99	-99	-99	-99	4	0	6000	0	NA	NA	NA	NA	NA	NA	NA	NA	NA	NA	0	-99	NA	-99
23	23	1	28	5	2018-05-28	4	1	1	1	23	60	14	48	2	1		2	3	1	0	-99	-99	-99	-99	-99	-99	-99	-99	-99	-99	-99	1	0	1700	0	NA	NA	NA	NA	NA	NA	NA	NA	NA	NA	0	-99	NA	-99
24	24	1	28	5	2018-05-28	4	1	1	1	24	79	15	33	2	1		2	5	1	0	-99	-99	-99	-99	-99	-99	-99	-99	-99	-99	-99	1	0	2300	0	NA	NA	NA	NA	NA	NA	NA	NA	NA	NA	1	0	2	-99
25	25	1	21	5	2018-05-21	2	1	2	2	1	52	10	12	1	1		1	5	1	0	-99	-99	-99	-99	-99	-99	-99	-99	-99	-99	-99	3	2	18000	0	NA	NA	NA	NA	NA	NA	NA	NA	NA	NA	0	-99	NA	-99
26	26	1	21	5	2018-05-21	2	1	1	2	2	62	11	30	1	1		2	5	1	0	-99	-99	-99	-99	-99	-99	-99	-99	-99	-99	-99	1	0	3085	0	NA	NA	NA	NA	NA	NA	NA	NA	NA	NA	0	-99	NA	-99
27	27	1	21	5	2018-05-21	2	1	2	2	3	43	12	0	1	1		2	2	3	1	0	3	48	-99	-99	-99	-99	-99	-99	-99	-99	4	2	7000	1	1	0	0	NA	1	0	0	NA	0	NA	0	-99	NA	-99
28	28	1	21	5	2018-05-21	2	1	1	2	4	83	12	37	1	1		2	3	1	0	-99	-99	-99	-99	-99	-99	-99	-99	-99	-99	-99	1	0	2298	0	NA	NA	NA	NA	NA	NA	NA	NA	NA	NA	1	0	2	-99
29	29	1	21	5	2018-05-21	2	1	1	2	5	56	13	21	1	1		1	5	1	0	-99	-99	-99	-99	-99	-99	-99	-99	-99	-99	-99	2	1	8000	0	NA	NA	NA	NA	NA	NA	NA	NA	NA	NA	1	1	1	10
30	30	1	21	5	2018-05-21	2	1	2	2	6	65	14	40	1	1		2	3	3	1	0	3	42	-99	-99	-99	-99	-99	-99	-99	-99	3	1	6500	1	1	0	1	0	0	NA	0	NA	0	NA	1	0	2	-99
31	31	1	21	5	2018-05-21	2	1	1	2	7	30	15	48	1	1		2	2	3	1	0	1	36	-99	-99	-99	-99	-99	-99	-99	-99	4	0	5000	1	1	0	0	NA	0	NA	0	NA	0	NA	0	-99	NA	-99
32	32	1	21	5	2018-05-21	2	1	2	2	8	63	16	24	1	1		1	2	1	0	-99	-99	-99	-99	-99	-99	-99	-99	-99	-99	-99	2	0	5500	0	NA	NA	NA	NA	NA	NA	NA	NA	NA	NA	1	1	2	-99
33	33	1	24	5	2018-05-24	2	1	1	2	9	36	9	40	1	1		2	5	1	1	1	-99	3	-99	-99	-99	-99	-99	-99	-99	-99	3	1	5200	1	0	NA	0	NA	1	0	0	NA	0	NA	0	-99	NA	-99
34	34	1	24	5	2018-05-24	2	1	1	2	10	31	10	35	1	1		2	2	2	0	-99	-99	-99	-99	-99	-99	-99	-99	-99	-99	-99	8	3	4000	0	NA	NA	NA	NA	NA	NA	NA	NA	NA	NA	0	-99	NA	-99
35	35	1	24	5	2018-05-24	2	1	1	2	11	46	11	15	1	1		1	2	1	0	-99	-99	-99	-99	-99	-99	-99	-99	-99	-99	-99	4	1	2300	0	NA	NA	NA	NA	NA	NA	NA	NA	NA	NA	0	-99	NA	-99
36	36	1	24	5	2018-05-24	2	1	1	2	12	59	12	0	1	1		2	3	1	0	-99	-99	-99	-99	-99	-99	-99	-99	-99	-99	-99	1	0	3000	0	NA	NA	NA	NA	NA	NA	NA	NA	NA	NA	0	-99	NA	-99
37	37	1	23	5	2018-05-23	2	1	1	2	13	55	9	40	1	1		2	1	1	0	-99	-99	-99	-99	-99	-99	-99	-99	-99	-99	-99	4	2	3500	0	NA	NA	NA	NA	NA	NA	NA	NA	NA	NA	0	-99	NA	-99
38	38	1	23	5	2018-05-23	2	1	1	2	14	65	10	5	1	1		2	2	1	1	1	-99	3	-99	-99	-99	-99	-99	-99	-99	-99	1	0	1500	0	NA	NA	NA	NA	NA	NA	NA	NA	NA	NA	1	0	2	-99
39	39	1	23	5	2018-05-23	2	1	1	2	15	38	10	35	1	1		2	2	5	0	-99	-99	-99	-99	-99	-99	-99	-99	-99	-99	-99	1	0	NA	0	NA	NA	NA	NA	NA	NA	NA	NA	NA	NA	0	-99	NA	-99
40	40	1	23	5	2018-05-23	2	1	1	2	16	56	11	10	1	1		2	3	1	0	-99	-99	-99	-99	-99	-99	-99	-99	-99	-99	-99	3	1	NA	0	NA	NA	NA	NA	NA	NA	NA	NA	NA	NA	0	-99	NA	-99
41	41	1	23	5	2018-05-23	2	1	1	2	17	56	11	40	1	1		2	5	1	0	-99	-99	-99	-99	-99	-99	-99	-99	-99	-99	-99	1	1	6000	0	NA	NA	NA	NA	NA	NA	NA	NA	NA	NA	1	1	2	-99
42	42	1	23	5	2018-05-23	2	1	1	2	18	56	12	10	1	1		2	5	1	0	-99	-99	-99	-99	-99	-99	-99	-99	-99	-99	-99	3	NA	NA	0	NA	NA	NA	NA	NA	NA	NA	NA	NA	NA	1	0	2	-99
43	43	1	26	5	2018-05-26	2	1	1	2	19	53	9	0	1	1		2	3	1	0	-99	-99	-99	-99	-99	-99	-99	-99	-99	-99	-99	2	0	NA	0	NA	NA	NA	NA	NA	NA	NA	NA	NA	NA	0	-99	NA	-99
44	44	1	26	5	2018-05-26	2	1	1	2	20	64	10	0	1	1		1	5	1	0	-99	-99	-99	-99	-99	-99	-99	-99	-99	-99	-99	3	1	NA	0	NA	NA	NA	NA	NA	NA	NA	NA	NA	NA	0	-99	NA	-99
45	45	1	26	5	2018-05-26	2	1	1	2	21	49	10	42	1	1		2	5	1	0	-99	-99	-99	-99	-99	-99	-99	-99	-99	-99	-99	2	1	2900	0	NA	NA	NA	NA	NA	NA	NA	NA	NA	NA	0	-99	NA	-99
46	46	1	26	5	2018-05-26	2	1	1	2	22	57	11	20	1	1		2	3	1	0	-99	-99	-99	-99	-99	-99	-99	-99	-99	-99	-99	3	0	3000	0	NA	NA	NA	NA	NA	NA	NA	NA	NA	NA	1	0	1	6
47	47	1	26	5	2018-05-26	2	1	1	2	23	57	12	10	1	1		2	3	1	0	-99	-99	-99	-99	-99	-99	-99	-99	-99	-99	-99	5	3	NA	0	NA	NA	NA	NA	NA	NA	NA	NA	NA	NA	1	0	2	-99
48	48	1	26	5	2018-05-26	2	1	1	2	24	57	13	50	1	1		2	2	1	0	-99	-99	-99	-99	-99	-99	-99	-99	-99	-99	-99	2	2	NA	0	NA	NA	NA	NA	NA	NA	NA	NA	NA	NA	0	-99	NA	-99
49	49	1	27	5	2018-05-27	1	1	1	3	1	81	16	15	1	1		1	2	1	0	-99	-99	-99	-99	-99	-99	-99	-99	-99	-99	-99	1	0	3000	0	NA	NA	NA	NA	NA	NA	NA	NA	NA	NA	1	0	2	-99
50	50	1	27	5	2018-05-27	1	1	2	3	2	40	16	40	1	1		1	3	1	0	-99	-99	-99	-99	-99	-99	-99	-99	-99	-99	-99	2	2	15000	0	NA	NA	NA	NA	NA	NA	NA	NA	NA	NA	0	-99	NA	-99
51	51	1	27	5	2018-05-27	1	1	1	3	3	70	17	10	1	1		2	3	1	0	-99	-99	-99	-99	-99	-99	-99	-99	-99	-99	-99	1	0	3500	0	NA	NA	NA	NA	NA	NA	NA	NA	NA	NA	1	0	2	-99
52	52	1	27	5	2018-05-27	1	1	1	3	4	62	17	35	1	1		2	5	1	0	-99	-99	-99	-99	-99	-99	-99	-99	-99	-99	-99	3	1	6000	0	NA	NA	NA	NA	NA	NA	NA	NA	NA	NA	0	-99	NA	-99
53	53	1	27	5	2018-05-27	1	1	1	3	5	36	18	12	1	1		2	2	3	0	-99	-99	-99	-99	-99	-99	-99	-99	-99	-99	-99	3	0	8000	0	NA	NA	NA	NA	NA	NA	NA	NA	NA	NA	1	1	2	-99
54	54	1	27	5	2018-05-27	1	1	2	3	6	50	18	40	1	1		2	5	1	0	-99	-99	-99	-99	-99	-99	-99	-99	-99	-99	-99	3	1	10000	0	NA	NA	NA	NA	NA	NA	NA	NA	NA	NA	1	0	2	-99
55	55	1	27	5	2018-05-27	1	1	1	3	7	44	12	0	1	1		1	3	1	0	-99	-99	-99	-99	-99	-99	-99	-99	-99	-99	-99	2	2	NA	0	NA	NA	NA	NA	NA	NA	NA	NA	NA	NA	1	0	2	-99
56	56	1	27	5	2018-05-27	1	1	1	3	8	66	12	30	1	1		2	2	1	0	-99	-99	-99	-99	-99	-99	-99	-99	-99	-99	-99	1	0	2800	0	NA	NA	NA	NA	NA	NA	NA	NA	NA	NA	1	0	1	8
57	57	1	27	5	2018-05-27	1	1	1	3	9	47	12	58	1	1		2	3	1	0	-99	-99	-99	-99	-99	-99	-99	-99	-99	-99	-99	1	1	3900	0	NA	NA	NA	NA	NA	NA	NA	NA	NA	NA	0	-99	NA	-99
58	58	1	27	5	2018-05-27	1	1	2	3	10	79	13	34	1	1		2	1	1	0	-99	-99	-99	-99	-99	-99	-99	-99	-99	-99	-99	2	0	6000	0	NA	NA	NA	NA	NA	NA	NA	NA	NA	NA	1	0	2	-99
59	59	1	27	5	2018-05-27	1	1	2	3	11	35	14	11	1	1		2	2	1	0	-99	-99	-99	-99	-99	-99	-99	-99	-99	-99	-99	3	2	15000	0	NA	NA	NA	NA	NA	NA	NA	NA	NA	NA	0	-99	NA	-99
60	60	1	27	5	2018-05-27	1	1	1	3	12	84	14	45	1	1		2	5	1	0	-99	-99	-99	-99	-99	-99	-99	-99	-99	-99	-99	1	0	3500	0	NA	NA	NA	NA	NA	NA	NA	NA	NA	NA	1	0	2	-99
61	61	1	27	5	2018-05-27	3	1	1	3	13	54	14	15	1	1		2	5	1	0	-99	-99	-99	-99	-99	-99	-99	-99	-99	-99	-99	2	2	4000	0	NA	NA	NA	NA	NA	NA	NA	NA	NA	NA	1	0	3	-99
62	62	1	27	5	2018-05-27	3	1	1	3	14	54	14	45	1	1		2	1	1	0	-99	-99	-99	-99	-99	-99	-99	-99	-99	-99	-99	3	3	NA	0	NA	NA	NA	NA	NA	NA	NA	NA	NA	NA	0	-99	NA	-99
63	63	1	27	5	2018-05-27	3	1	1	3	15	45	15	25	1	1		2	2	3	0	-99	-99	-99	-99	-99	-99	-99	-99	-99	-99	-99	3	2	5000	0	NA	NA	NA	NA	NA	NA	NA	NA	NA	NA	0	-99	NA	-99
64	64	1	27	5	2018-05-27	3	1	1	3	16	67	16	0	1	1		2	3	1	0	-99	-99	-99	-99	-99	-99	-99	-99	-99	-99	-99	1	0	1400	0	NA	NA	NA	NA	NA	NA	NA	NA	NA	NA	1	1	2	-99
65	65	1	27	5	2018-05-27	3	1	1	3	17	38	16	45	1	1		2	5	1	0	-99	-99	-99	-99	-99	-99	-99	-99	-99	-99	-99	1	1	4000	0	NA	NA	NA	NA	NA	NA	NA	NA	NA	NA	1	0	2	-99
66	66	1	27	5	2018-05-27	3	1	1	3	18	88	17	15	1	1		2	5	1	0	-99	-99	-99	-99	-99	-99	-99	-99	-99	-99	-99	1	0	1400	0	NA	NA	NA	NA	NA	NA	NA	NA	NA	NA	1	0	2	-99
67	67	1	21	5	2018-05-21	1	1	1	3	19	54	10	12	1	1		2	5	1	0	-99	-99	-99	-99	-99	-99	-99	-99	-99	-99	-99	1	0	5000	0	NA	NA	NA	NA	NA	NA	NA	NA	NA	NA	1	1	1	6
68	68	1	21	5	2018-05-21	1	1	1	3	20	54	10	52	1	1		2	3	1	0	-99	-99	-99	-99	-99	-99	-99	-99	-99	-99	-99	1	1	4500	0	NA	NA	NA	NA	NA	NA	NA	NA	NA	NA	1	0	3	-99
69	69	1	21	5	2018-05-21	1	1	1	3	21	60	11	16	1	1		2	3	1	0	-99	-99	-99	-99	-99	-99	-99	-99	-99	-99	-99	1	1	4500	0	NA	NA	NA	NA	NA	NA	NA	NA	NA	NA	1	1	1	4
70	70	1	21	5	2018-05-21	1	1	2	3	22	66	11	47	1	1		1	3	1	0	-99	-99	-99	-99	-99	-99	-99	-99	-99	-99	-99	2	0	5400	0	NA	NA	NA	NA	NA	NA	NA	NA	NA	NA	1	0	3	-99
71	71	1	27	5	2018-05-27	1	1	1	3	23	35	18	45	1	1		2	3	3	0	-99	-99	-99	-99	-99	-99	-99	-99	-99	-99	-99	3	1	7000	0	NA	NA	NA	NA	NA	NA	NA	NA	NA	NA	0	-99	NA	-99
72	72	1	27	5	2018-05-27	1	1	1	3	24	46	19	50	1	1		2	3	1	0	-99	-99	-99	-99	-99	-99	-99	-99	-99	-99	-99	2	2	13000	0	NA	NA	NA	NA	NA	NA	NA	NA	NA	NA	1	1	3	-99
73	73	1	1	6	2018-06-01	4	1	1	4	1	43	14	30	2	1		1	3	1	0	-99	-99	-99	-99	-99	-99	-99	-99	-99	-99	-99	5	3	10000	0	NA	NA	NA	NA	NA	NA	NA	NA	NA	NA	1	0	2	-99
74	74	1	1	6	2018-06-01	4	1	2	4	2	33	15	20	2	1		2	3	3	1	0	1	48	-99	-99	-99	-99	-99	-99	-99	-99	5	1	5000	1	1	1	0	NA	0	NA	0	NA	0	NA	0	-99	NA	-99
75	75	1	1	6	2018-06-01	4	1	1	4	3	45	16	10	1	1		2	5	1	0	-99	-99	-99	-99	-99	-99	-99	-99	-99	-99	-99	3	2	7000	0	NA	NA	NA	NA	NA	NA	NA	NA	NA	NA	0	-99	NA	-99
76	76	1	1	6	2018-06-01	4	1	2	4	4	61	16	50	2	1		2	5	1	0	-99	-99	-99	-99	-99	-99	-99	-99	-99	-99	-99	4	1	8000	0	NA	NA	NA	NA	NA	NA	NA	NA	NA	NA	0	-99	NA	-99
77	77	1	1	6	2018-06-01	4	1	1	4	5	75	17	30	2	1		2	2	1	0	-99	-99	-99	-99	-99	-99	-99	-99	-99	-99	-99	2	0	5000	0	NA	NA	NA	NA	NA	NA	NA	NA	NA	NA	1	0	2	-99
78	78	1	1	6	2018-06-01	4	1	1	4	6	53	18	10	1	1		2	5	1	0	-99	-99	-99	-99	-99	-99	-99	-99	-99	-99	-99	4	1	NA	0	NA	NA	NA	NA	NA	NA	NA	NA	NA	NA	0	-99	NA	-99
79	79	1	1	6	2018-06-01	6	1	1	4	7	64	9	35	2	1		2	3	1	0	-99	-99	-99	-99	-99	-99	-99	-99	-99	-99	-99	1	0	2700	0	NA	NA	NA	NA	NA	NA	NA	NA	NA	NA	1	0	2	-99
80	80	1	1	6	2018-06-01	6	1	1	4	8	58	10	20	2	1		1	5	1	0	-99	-99	-99	-99	-99	-99	-99	-99	-99	-99	-99	1	1	4000	0	NA	NA	NA	NA	NA	NA	NA	NA	NA	NA	0	-99	NA	-99
81	81	1	1	6	2018-06-01	6	1	2	4	9	59	10	59	2	1		2	5	1	0	-99	-99	-99	-99	-99	-99	-99	-99	-99	-99	-99	2	2	10000	0	NA	NA	NA	NA	NA	NA	NA	NA	NA	NA	0	-99	NA	-99
82	82	1	1	6	2018-06-01	6	1	2	4	10	60	11	12	2	1		1	2	1	0	-99	-99	-99	-99	-99	-99	-99	-99	-99	-99	-99	2	0	4800	0	NA	NA	NA	NA	NA	NA	NA	NA	NA	NA	0	-99	NA	-99
83	83	1	1	6	2018-06-01	6	1	1	4	11	69	11	50	2	1		2	5	1	0	-99	-99	-99	-99	-99	-99	-99	-99	-99	-99	-99	1	0	2800	0	NA	NA	NA	NA	NA	NA	NA	NA	NA	NA	0	-99	NA	-99
84	84	1	1	6	2018-06-01	6	1	3	4	12	57	12	27	2	1		2	5	1	0	-99	-99	-99	-99	-99	-99	-99	-99	-99	-99	-99	3	2	12000	0	NA	NA	NA	NA	NA	NA	NA	NA	NA	NA	0	-99	NA	-99
85	85	1	1	6	2018-06-01	4	1	1	4	18	56	13	20	2	1		1	3	1	0	-99	-99	-99	-99	-99	-99	-99	-99	-99	-99	-99	1	0	3000	0	NA	NA	NA	NA	NA	NA	NA	NA	NA	NA	1	1	2	-99
86	86	1	1	6	2018-06-01	4	1	1	4	17	36	12	40	2	1		2	5	1	0	-99	-99	-99	-99	-99	-99	-99	-99	-99	-99	-99	3	2	9000	0	NA	NA	NA	NA	NA	NA	NA	NA	NA	NA	0	-99	NA	-99
87	87	1	1	6	2018-06-01	4	1	2	4	16	32	12	0	2	1		2	3	1	0	-99	-99	-99	-99	-99	-99	-99	-99	-99	-99	-99	4	1	7000	0	NA	NA	NA	NA	NA	NA	NA	NA	NA	NA	0	-99	NA	-99
88	88	1	1	6	2018-06-01	4	1	1	4	15	31	11	20	2	1		2	3	1	0	-99	-99	-99	-99	-99	-99	-99	-99	-99	-99	-99	4	2	9000	0	NA	NA	NA	NA	NA	NA	NA	NA	NA	NA	0	-99	NA	-99
89	89	1	1	6	2018-06-01	4	1	1	4	14	64	10	40	2	1		1	2	1	0	-99	-99	-99	-99	-99	-99	-99	-99	-99	-99	-99	4	2	18000	0	NA	NA	NA	NA	NA	NA	NA	NA	NA	NA	0	-99	NA	-99
90	90	1	1	6	2018-06-01	4	1	1	4	13	59	10	0	2	1		2	3	1	0	-99	-99	-99	-99	-99	-99	-99	-99	-99	-99	-99	2	1	7000	0	NA	NA	NA	NA	NA	NA	NA	NA	NA	NA	1	1	2	-99
91	91	1	1	6	2018-06-01	6	1	2	4	19	63	12	38	2	1		2	5	3	0	-99	-99	-99	-99	-99	-99	-99	-99	-99	-99	-99	2	0	4700	0	NA	NA	NA	NA	NA	NA	NA	NA	NA	NA	0	-99	NA	-99
92	92	1	1	6	2018-06-01	6	1	1	4	20	64	13	20	2	1		2	2	1	0	-99	-99	-99	-99	-99	-99	-99	-99	-99	-99	-99	1	0	1450	0	NA	NA	NA	NA	NA	NA	NA	NA	NA	NA	1	0	1	4
93	93	1	1	6	2018-06-01	6	1	2	4	21	60	13	56	2	1		1	2	1	0	-99	-99	-99	-99	-99	-99	-99	-99	-99	-99	-99	2	0	5800	0	NA	NA	NA	NA	NA	NA	NA	NA	NA	NA	0	-99	NA	-99
94	94	1	1	6	2018-06-01	6	1	1	4	22	54	14	40	2	1		1	3	1	0	-99	-99	-99	-99	-99	-99	-99	-99	-99	-99	-99	2	0	5000	0	NA	NA	NA	NA	NA	NA	NA	NA	NA	NA	0	-99	NA	-99
95	95	1	1	6	2018-06-01	6	1	1	4	23	75	15	50	2	1		2	2	1	0	-99	-99	-99	-99	-99	-99	-99	-99	-99	-99	-99	1	0	1800	0	NA	NA	NA	NA	NA	NA	NA	NA	NA	NA	0	-99	NA	-99
96	96	1	1	6	2018-06-01	6	1	1	4	24	51	16	30	2	1		2	3	1	0	-99	-99	-99	-99	-99	-99	-99	-99	-99	-99	-99	2	0	5500	0	NA	NA	NA	NA	NA	NA	NA	NA	NA	NA	1	0	2	-99
97	97	1	21	5	2018-05-21	4	1	1	5	1	33	10	9	2	1		2	5	3	1	0	3	48	-99	-99	-99	-99	-99	-99	-99	-99	3	1	3000	0	NA	NA	NA	NA	NA	NA	NA	NA	NA	NA	0	-99	NA	-99
98	98	1	21	5	2018-05-21	4	1	1	5	2	40	10	52	2	1		1	5	3	1	0	3	48	-99	-99	-99	-99	-99	-99	-99	-99	4	2	15000	0	NA	NA	NA	NA	NA	NA	NA	NA	NA	NA	0	-99	NA	-99
99	99	1	21	5	2018-05-21	4	1	1	5	3	59	11	52	2	1		1	3	1	0	-99	-99	-99	-99	-99	-99	-99	-99	-99	-99	-99	2	0	4800	0	NA	NA	NA	NA	NA	NA	NA	NA	NA	NA	1	1	2	-99
100	100	1	21	5	2018-05-21	4	1	1	5	4	39	13	10	2	1		2	5	1	0	-99	-99	-99	-99	-99	-99	-99	-99	-99	-99	-99	2	2	NA	0	NA	NA	NA	NA	NA	NA	NA	NA	NA	NA	0	-99	NA	-99
101	101	1	21	5	2018-05-21	4	1	1	5	5	86	14	0	2	1		2	5	1	0	-99	-99	-99	-99	-99	-99	-99	-99	-99	-99	-99	1	0	1700	0	NA	NA	NA	NA	NA	NA	NA	NA	NA	NA	1	1	1	9
102	102	1	21	5	2018-05-21	4	1	1	5	6	58	14	50	2	1		2	3	1	0	-99	-99	-99	-99	-99	-99	-99	-99	-99	-99	-99	2	0	NA	0	NA	NA	NA	NA	NA	NA	NA	NA	NA	NA	0	-99	NA	-99
103	103	1	21	5	2018-05-21	5	1	1	5	7	46	15	20	2	1		1	5	1	0	-99	-99	-99	-99	-99	-99	-99	-99	-99	-99	-99	1	1	3000	0	NA	NA	NA	NA	NA	NA	NA	NA	NA	NA	0	-99	NA	-99
104	104	1	21	5	2018-05-21	5	1	2	5	8	65	15	59	2	1		1	3	1	0	-99	-99	-99	-99	-99	-99	-99	-99	-99	-99	-99	2	0	4000	0	NA	NA	NA	NA	NA	NA	NA	NA	NA	NA	0	-99	NA	-99
105	105	1	21	5	2018-05-21	5	1	2	5	9	66	16	38	2	1		2	3	1	0	-99	-99	-99	-99	-99	-99	-99	-99	-99	-99	-99	2	0	5500	0	NA	NA	NA	NA	NA	NA	NA	NA	NA	NA	1	0	1	6
106	106	1	21	5	2018-05-21	5	1	3	5	10	63	17	20	2	1		2	3	1	0	-99	-99	-99	-99	-99	-99	-99	-99	-99	-99	-99	3	0	6000	0	NA	NA	NA	NA	NA	NA	NA	NA	NA	NA	1	0	1	9
107	107	1	21	5	2018-05-21	5	1	1	5	11	48	18	17	2	1		2	3	1	0	-99	-99	-99	-99	-99	-99	-99	-99	-99	-99	-99	3	1	NA	0	NA	NA	NA	NA	NA	NA	NA	NA	NA	NA	0	-99	NA	-99
108	108	1	21	5	2018-05-21	5	1	2	5	12	35	19	3	2	1		2	5	1	0	-99	-99	-99	-99	-99	-99	-99	-99	-99	-99	-99	3	2	7500	0	NA	NA	NA	NA	NA	NA	NA	NA	NA	NA	0	-99	NA	-99
109	109	1	21	5	2018-05-21	5	1	1	5	13	62	9	44	2	1		2	3	1	0	-99	-99	-99	-99	-99	-99	-99	-99	-99	-99	-99	1	0	1800	0	NA	NA	NA	NA	NA	NA	NA	NA	NA	NA	0	-99	NA	-99
110	110	1	21	5	2018-05-21	5	1	2	5	14	70	10	34	2	1		2	5	1	0	-99	-99	-99	-99	-99	-99	-99	-99	-99	-99	-99	4	1	7600	0	NA	NA	NA	NA	NA	NA	NA	NA	NA	NA	1	0	1	6
111	111	1	21	5	2018-05-21	5	1	2	5	15	62	11	19	2	1		2	3	1	0	-99	-99	-99	-99	-99	-99	-99	-99	-99	-99	-99	2	0	6000	0	NA	NA	NA	NA	NA	NA	NA	NA	NA	NA	0	-99	NA	-99
112	112	1	21	5	2018-05-21	5	1	1	5	16	32	11	55	2	1		2	5	1	0	-99	-99	-99	-99	-99	-99	-99	-99	-99	-99	-99	3	2	10000	0	NA	NA	NA	NA	NA	NA	NA	NA	NA	NA	0	-99	NA	-99
113	113	1	21	5	2018-05-21	5	1	1	5	17	36	12	36	2	1		2	3	1	0	-99	-99	-99	-99	-99	-99	-99	-99	-99	-99	-99	3	1	6000	0	NA	NA	NA	NA	NA	NA	NA	NA	NA	NA	0	-99	NA	-99
114	114	1	21	5	2018-05-21	5	1	1	5	18	63	13	23	2	1		2	2	1	0	-99	-99	-99	-99	-99	-99	-99	-99	-99	-99	-99	5	2	NA	0	NA	NA	NA	NA	NA	NA	NA	NA	NA	NA	0	-99	NA	-99
115	115	1	21	5	2018-05-21	7	1	1	5	19	66	14	6	2	1		2	3	3	1	0	1	40	-99	-99	-99	-99	-99	-99	-99	-99	3	1	10000	0	NA	NA	NA	NA	NA	NA	NA	NA	NA	NA	1	0	1	1
116	116	1	21	5	2018-05-21	7	1	1	5	20	65	14	40	2	1		1	2	1	0	-99	-99	-99	-99	-99	-99	-99	-99	-99	-99	-99	4	0	4800	0	NA	NA	NA	NA	NA	NA	NA	NA	NA	NA	0	-99	NA	-99
117	117	1	21	5	2018-05-21	7	1	2	5	21	85	15	14	2	1		1	3	1	0	-99	-99	-99	-99	-99	-99	-99	-99	-99	-99	-99	2	0	3300	0	NA	NA	NA	NA	NA	NA	NA	NA	NA	NA	0	-99	NA	-99
118	118	1	21	5	2018-05-21	7	1	1	5	22	73	15	52	2	1		1	3	1	0	-99	-99	-99	-99	-99	-99	-99	-99	-99	-99	-99	1	0	6200	0	NA	NA	NA	NA	NA	NA	NA	NA	NA	NA	0	-99	NA	-99
119	119	1	21	5	2018-05-21	7	1	1	5	23	55	16	36	2	1		1	5	1	0	-99	-99	-99	-99	-99	-99	-99	-99	-99	-99	-99	2	0	4200	0	NA	NA	NA	NA	NA	NA	NA	NA	NA	NA	0	-99	NA	-99
120	120	1	21	5	2018-05-21	7	1	1	5	24	70	17	22	2	1		2	5	1	0	-99	-99	-99	-99	-99	-99	-99	-99	-99	-99	-99	1	0	2300	0	NA	NA	NA	NA	NA	NA	NA	NA	NA	NA	1	0	1	8
121	121	1	22	5	2018-05-22	4	1	1	6	1	40	15	24	2	1		2	3	1	0	-99	-99	-99	-99	-99	-99	-99	-99	-99	-99	-99	3	2	NA	0	NA	NA	NA	NA	NA	NA	NA	NA	NA	NA	0	-99	NA	-99
122	122	1	22	5	2018-05-22	4	1	2	6	2	62	16	4	2	1		2	3	1	0	-99	-99	-99	-99	-99	-99	-99	-99	-99	-99	-99	4	1	NA	0	NA	NA	NA	NA	NA	NA	NA	NA	NA	NA	0	-99	NA	-99
123	123	1	22	5	2018-05-22	4	1	1	6	3	54	16	48	2	1		1	3	1	0	-99	-99	-99	-99	-99	-99	-99	-99	-99	-99	-99	1	1	5000	0	NA	NA	NA	NA	NA	NA	NA	NA	NA	NA	1	0	2	-99
124	124	1	22	5	2018-05-22	4	1	1	6	4	69	17	44	2	1		1	3	1	0	-99	-99	-99	-99	-99	-99	-99	-99	-99	-99	-99	2	0	6000	0	NA	NA	NA	NA	NA	NA	NA	NA	NA	NA	1	0	2	-99
125	125	1	22	5	2018-05-22	4	1	2	6	5	62	18	28	2	1		2	2	1	0	-99	-99	-99	-99	-99	-99	-99	-99	-99	-99	-99	5	1	NA	0	NA	NA	NA	NA	NA	NA	NA	NA	NA	NA	1	0	2	-99
126	126	1	22	5	2018-05-22	4	1	1	6	6	45	19	10	2	1		1	2	1	0	-99	-99	-99	-99	-99	-99	-99	-99	-99	-99	-99	2	1	9000	0	NA	NA	NA	NA	NA	NA	NA	NA	NA	NA	0	-99	NA	-99
127	127	1	22	5	2018-05-22	5	1	1	6	7	67	9	52	2	1		2	3	1	0	-99	-99	-99	-99	-99	-99	-99	-99	-99	-99	-99	3	0	10000	0	NA	NA	NA	NA	NA	NA	NA	NA	NA	NA	1	0	2	-99
128	128	1	22	5	2018-05-22	5	1	1	6	8	66	10	41	2	1		1	2	1	0	-99	-99	-99	-99	-99	-99	-99	-99	-99	-99	-99	4	2	3200	0	NA	NA	NA	NA	NA	NA	NA	NA	NA	NA	0	-99	NA	-99
129	129	1	22	5	2018-05-22	5	1	2	6	9	66	11	30	2	1		1	5	1	0	-99	-99	-99	-99	-99	-99	-99	-99	-99	-99	-99	3	0	10000	0	NA	NA	NA	NA	NA	NA	NA	NA	NA	NA	0	-99	NA	-99
130	130	1	22	5	2018-05-22	5	1	1	6	10	32	12	12	2	1		1	5	1	0	-99	-99	-99	-99	-99	-99	-99	-99	-99	-99	-99	4	3	10000	1	0	NA	0	NA	0	NA	1	0	0	NA	0	-99	NA	-99
131	131	1	22	5	2018-05-22	5	1	1	6	11	69	13	1	2	1		2	3	1	0	-99	-99	-99	-99	-99	-99	-99	-99	-99	-99	-99	1	0	2000	0	NA	NA	NA	NA	NA	NA	NA	NA	NA	NA	1	0	1	9
132	132	1	22	5	2018-05-22	5	1	2	6	12	47	13	48	2	1		2	3	1	0	-99	-99	-99	-99	-99	-99	-99	-99	-99	-99	-99	2	2	NA	0	NA	NA	NA	NA	NA	NA	NA	NA	NA	NA	0	-99	NA	-99
133	133	1	22	5	2018-05-22	7	1	1	6	13	34	9	54	2	1		2	2	1	0	-99	-99	-99	-99	-99	-99	-99	-99	-99	-99	-99	3	2	12000	0	NA	NA	NA	NA	NA	NA	NA	NA	NA	NA	1	0	2	-99
134	134	1	22	5	2018-05-22	7	1	1	6	14	30	10	42	2	1		1	5	1	0	-99	-99	-99	-99	-99	-99	-99	-99	-99	-99	-99	3	1	6000	1	0	NA	0	NA	0	NA	1	0	0	NA	0	-99	NA	-99
135	135	1	22	5	2018-05-22	7	1	2	6	15	72	11	32	2	1		1	3	1	0	-99	-99	-99	-99	-99	-99	-99	-99	-99	-99	-99	2	0	3200	0	NA	NA	NA	NA	NA	NA	NA	NA	NA	NA	0	-99	NA	-99
136	136	1	22	5	2018-05-22	7	1	1	6	16	69	12	10	2	1		2	3	1	0	-99	-99	-99	-99	-99	-99	-99	-99	-99	-99	-99	2	2	4500	0	NA	NA	NA	NA	NA	NA	NA	NA	NA	NA	1	1	1	6
137	137	1	22	5	2018-05-22	7	1	2	6	17	66	12	52	2	1		2	2	1	0	-99	-99	-99	-99	-99	-99	-99	-99	-99	-99	-99	3	1	7000	0	NA	NA	NA	NA	NA	NA	NA	NA	NA	NA	1	0	2	-99
138	138	1	22	5	2018-05-22	7	1	2	6	18	78	13	41	2	1		2	3	1	0	-99	-99	-99	-99	-99	-99	-99	-99	-99	-99	-99	2	0	5500	0	NA	NA	NA	NA	NA	NA	NA	NA	NA	NA	1	0	2	-99
139	139	1	22	5	2018-05-22	4	1	2	6	19	63	10	20	1	1		1	3	1	0	-99	-99	-99	-99	-99	-99	-99	-99	-99	-99	-99	2	0	6000	0	NA	NA	NA	NA	NA	NA	NA	NA	NA	NA	1	0	2	-99
140	140	1	22	5	2018-05-22	4	1	1	6	20	49	11	8	2	1		2	3	1	0	-99	-99	-99	-99	-99	-99	-99	-99	-99	-99	-99	1	1	4000	0	NA	NA	NA	NA	NA	NA	NA	NA	NA	NA	0	-99	NA	-99
141	141	1	22	5	2018-05-22	4	1	1	6	21	67	11	56	2	1		1	3	1	0	-99	-99	-99	-99	-99	-99	-99	-99	-99	-99	-99	2	0	NA	0	NA	NA	NA	NA	NA	NA	NA	NA	NA	NA	0	-99	NA	-99
142	142	1	22	5	2018-05-22	4	1	1	6	22	59	12	40	2	1		2	3	1	0	-99	-99	-99	-99	-99	-99	-99	-99	-99	-99	-99	1	1	3000	0	NA	NA	NA	NA	NA	NA	NA	NA	NA	NA	1	0	2	-99
143	143	1	22	5	2018-05-22	4	1	1	6	23	57	13	25	2	1		2	2	1	0	-99	-99	-99	-99	-99	-99	-99	-99	-99	-99	-99	1	0	2900	0	NA	NA	NA	NA	NA	NA	NA	NA	NA	NA	1	0	2	-99
144	144	1	22	5	2018-05-22	4	1	1	6	24	67	14	20	2	1		2	2	1	0	-99	-99	-99	-99	-99	-99	-99	-99	-99	-99	-99	4	2	2000	0	NA	NA	NA	NA	NA	NA	NA	NA	NA	NA	1	0	1	4
145	145	1	22	5	2018-05-22	6	1	2	7	1	62	10	14	2	1		2	5	1	0	-99	-99	-99	-99	-99	-99	-99	-99	-99	-99	-99	5	0	6500	0	NA	NA	NA	NA	NA	NA	NA	NA	NA	NA	1	0	2	-99
146	146	1	22	5	2018-05-22	6	1	2	7	2	64	10	50	2	1		1	3	1	0	-99	-99	-99	-99	-99	-99	-99	-99	-99	-99	-99	6	4	12000	0	NA	NA	NA	NA	NA	NA	NA	NA	NA	NA	0	-99	NA	-99
147	147	1	22	5	2018-05-22	6	1	1	7	3	49	11	36	2	1		2	2	1	0	-99	-99	-99	-99	-99	-99	-99	-99	-99	-99	-99	3	1	4200	1	1	0	0	NA	0	NA	0	NA	0	NA	0	-99	NA	-99
148	148	1	22	5	2018-05-22	6	1	1	7	4	42	12	18	2	1		1	3	1	0	-99	-99	-99	-99	-99	-99	-99	-99	-99	-99	-99	4	2	7000	0	NA	NA	NA	NA	NA	NA	NA	NA	NA	NA	0	-99	NA	-99
149	149	1	22	5	2018-05-22	6	1	1	7	5	61	12	58	2	1		2	2	1	0	-99	-99	-99	-99	-99	-99	-99	-99	-99	-99	-99	2	0	6000	0	NA	NA	NA	NA	NA	NA	NA	NA	NA	NA	0	-99	NA	-99
150	150	1	22	5	2018-05-22	6	1	1	7	6	33	13	36	2	1		1	2	1	0	-99	-99	-99	-99	-99	-99	-99	-99	-99	-99	-99	1	1	3000	0	NA	NA	NA	NA	NA	NA	NA	NA	NA	NA	0	-99	NA	-99
151	151	1	22	5	2018-05-22	6	1	1	7	7	54	15	27	2	1		1	3	1	0	-99	-99	-99	-99	-99	-99	-99	-99	-99	-99	-99	4	3	25000	0	NA	NA	NA	NA	NA	NA	NA	NA	NA	NA	0	-99	NA	-99
152	152	1	22	5	2018-05-22	6	1	1	7	8	51	16	10	2	1		2	3	1	0	-99	-99	-99	-99	-99	-99	-99	-99	-99	-99	-99	2	1	6000	0	NA	NA	NA	NA	NA	NA	NA	NA	NA	NA	0	-99	NA	-99
153	153	1	22	5	2018-05-22	6	1	1	7	9	63	16	50	2	1		2	2	1	0	-99	-99	-99	-99	-99	-99	-99	-99	-99	-99	-99	2	0	5000	0	NA	NA	NA	NA	NA	NA	NA	NA	NA	NA	1	0	1	8
154	154	1	22	5	2018-05-22	6	1	2	7	10	75	17	32	2	1		2	3	1	0	-99	-99	-99	-99	-99	-99	-99	-99	-99	-99	-99	2	0	7000	0	NA	NA	NA	NA	NA	NA	NA	NA	NA	NA	0	-99	NA	-99
155	155	1	22	5	2018-05-22	6	1	1	7	11	53	18	10	2	1		2	3	1	0	-99	-99	-99	-99	-99	-99	-99	-99	-99	-99	-99	4	2	6000	0	NA	NA	NA	NA	NA	NA	NA	NA	NA	NA	0	-99	NA	-99
156	156	1	22	5	2018-05-22	6	1	1	7	12	42	18	50	2	1		2	2	1	0	-99	-99	-99	-99	-99	-99	-99	-99	-99	-99	-99	4	3	8000	1	1	1	0	NA	0	NA	1	1	0	NA	0	-99	NA	-99
157	157	1	22	5	2018-05-22	7	1	3	7	13	43	15	31	2	1		2	4	1	0	-99	-99	-99	-99	-99	-99	-99	-99	-99	-99	-99	4	2	8000	0	NA	NA	NA	NA	NA	NA	NA	NA	NA	NA	0	-99	NA	-99
158	158	1	22	5	2018-05-22	7	1	2	7	14	32	16	6	2	1		2	3	1	0	-99	-99	-99	-99	-99	-99	-99	-99	-99	-99	-99	2	1	6000	0	NA	NA	NA	NA	NA	NA	NA	NA	NA	NA	0	-99	NA	-99
159	159	1	22	5	2018-05-22	7	1	1	7	15	78	16	39	2	1		2	3	1	0	-99	-99	-99	-99	-99	-99	-99	-99	-99	-99	-99	1	0	1700	0	NA	NA	NA	NA	NA	NA	NA	NA	NA	NA	1	0	3	-99
160	160	1	22	5	2018-05-22	7	1	1	7	16	65	17	18	2	1		2	2	1	0	-99	-99	-99	-99	-99	-99	-99	-99	-99	-99	-99	2	0	4000	0	NA	NA	NA	NA	NA	NA	NA	NA	NA	NA	1	0	2	-99
161	161	1	22	5	2018-05-22	7	1	1	7	17	35	17	55	2	1		2	5	1	0	-99	-99	-99	-99	-99	-99	-99	-99	-99	-99	-99	5	3	NA	0	NA	NA	NA	NA	NA	NA	NA	NA	NA	NA	0	-99	NA	-99
162	162	1	22	5	2018-05-22	7	1	1	7	18	35	18	36	2	1		2	5	1	0	-99	-99	-99	-99	-99	-99	-99	-99	-99	-99	-99	3	1	8000	0	NA	NA	NA	NA	NA	NA	NA	NA	NA	NA	0	-99	NA	-99
163	163	1	23	5	2018-05-23	5	1	1	7	19	77	15	11	2	1		2	1	1	0	-99	-99	-99	-99	-99	-99	-99	-99	-99	-99	-99	1	1	1850	0	NA	NA	NA	NA	NA	NA	NA	NA	NA	NA	1	0	1	9
164	164	1	23	5	2018-05-23	5	1	1	7	20	64	16	4	2	1		2	3	1	0	-99	-99	-99	-99	-99	-99	-99	-99	-99	-99	-99	2	0	1800	0	NA	NA	NA	NA	NA	NA	NA	NA	NA	NA	0	-99	NA	-99
165	165	1	23	5	2018-05-23	5	1	2	7	21	52	16	43	2	1		2	5	1	0	-99	-99	-99	-99	-99	-99	-99	-99	-99	-99	-99	3	2	4600	0	NA	NA	NA	NA	NA	NA	NA	NA	NA	NA	0	-99	NA	-99
166	166	1	23	5	2018-05-23	5	1	2	7	22	38	17	30	2	1		1	3	1	0	-99	-99	-99	-99	-99	-99	-99	-99	-99	-99	-99	4	2	NA	0	NA	NA	NA	NA	NA	NA	NA	NA	NA	NA	0	-99	NA	-99
167	167	1	23	5	2018-05-23	5	1	3	7	23	32	18	16	2	1		2	2	1	0	-99	-99	-99	-99	-99	-99	-99	-99	-99	-99	-99	6	1	5000	1	0	NA	0	NA	0	NA	1	1	0	NA	0	-99	NA	-99
168	168	1	23	5	2018-05-23	5	1	1	7	24	72	19	2	2	1		2	3	1	0	-99	-99	-99	-99	-99	-99	-99	-99	-99	-99	-99	2	0	6000	0	NA	NA	NA	NA	NA	NA	NA	NA	NA	NA	1	0	1	9
169	169	1	23	5	2018-05-23	6	1	1	8	1	76	11	18	2	1		1	5	1	0	-99	-99	-99	-99	-99	-99	-99	-99	-99	-99	-99	1	0	2000	0	NA	NA	NA	NA	NA	NA	NA	NA	NA	NA	1	0	2	-99
170	170	1	23	5	2018-05-23	6	1	2	8	2	77	12	4	2	1		1	2	1	0	-99	-99	-99	-99	-99	-99	-99	-99	-99	-99	-99	4	1	12000	0	NA	NA	NA	NA	NA	NA	NA	NA	NA	NA	0	-99	NA	-99
171	171	1	23	5	2018-05-23	6	1	1	8	3	30	12	52	2	1		2	5	3	1	0	2	36	-99	-99	-99	-99	-99	-99	-99	-99	2	2	10000	1	1	0	0	NA	0	NA	1	0	0	NA	0	-99	NA	-99
172	172	1	23	5	2018-05-23	6	1	2	8	4	79	13	41	2	1		2	1	1	0	-99	-99	-99	-99	-99	-99	-99	-99	-99	-99	-99	2	0	4000	0	NA	NA	NA	NA	NA	NA	NA	NA	NA	NA	0	-99	NA	-99
173	173	1	23	5	2018-05-23	6	1	2	8	5	75	14	30	2	1		1	3	1	0	-99	-99	-99	-99	-99	-99	-99	-99	-99	-99	-99	2	0	8200	0	NA	NA	NA	NA	NA	NA	NA	NA	NA	NA	0	-99	NA	-99
174	174	1	23	5	2018-05-23	6	1	2	8	6	68	15	18	2	1		2	3	1	0	-99	-99	-99	-99	-99	-99	-99	-99	-99	-99	-99	2	0	5000	0	NA	NA	NA	NA	NA	NA	NA	NA	NA	NA	1	0	1	6
175	175	1	23	5	2018-05-23	4	1	1	8	7	71	12	40	2	1		1	3	1	0	-99	-99	-99	-99	-99	-99	-99	-99	-99	-99	-99	2	0	10000	0	NA	NA	NA	NA	NA	NA	NA	NA	NA	NA	0	-99	NA	-99
176	176	1	23	5	2018-05-23	4	1	2	8	8	65	14	18	2	1		2	2	1	0	-99	-99	-99	-99	-99	-99	-99	-99	-99	-99	-99	3	1	NA	0	NA	NA	NA	NA	NA	NA	NA	NA	NA	NA	1	0	2	-99
177	177	1	23	5	2018-05-23	4	1	1	8	9	71	13	20	1	1		2	3	1	0	-99	-99	-99	-99	-99	-99	-99	-99	-99	-99	-99	1	0	1700	0	NA	NA	NA	NA	NA	NA	NA	NA	NA	NA	0	-99	NA	-99
178	178	1	23	5	2018-05-23	4	1	1	8	10	32	15	8	2	1		2	4	3	0	-99	-99	-99	-99	-99	-99	-99	-99	-99	-99	-99	5	2	6000	0	NA	NA	NA	NA	NA	NA	NA	NA	NA	NA	0	-99	NA	-99
179	179	1	23	5	2018-05-23	4	1	1	8	11	34	16	2	2	1		2	3	3	0	-99	-99	-99	-99	-99	-99	-99	-99	-99	-99	-99	5	1	3000	0	NA	NA	NA	NA	NA	NA	NA	NA	NA	NA	0	-99	NA	-99
180	180	1	23	5	2018-05-23	4	1	1	8	12	41	16	46	1	1		1	3	1	0	-99	-99	-99	-99	-99	-99	-99	-99	-99	-99	-99	3	1	7000	0	NA	NA	NA	NA	NA	NA	NA	NA	NA	NA	0	-99	NA	-99
181	181	1	23	5	2018-05-23	5	1	2	8	13	39	12	14	2	1		1	5	1	0	-99	-99	-99	-99	-99	-99	-99	-99	-99	-99	-99	3	0	NA	0	NA	NA	NA	NA	NA	NA	NA	NA	NA	NA	0	-99	NA	-99
182	182	1	23	5	2018-05-23	5	1	1	8	14	59	12	58	2	1		1	5	1	0	-99	-99	-99	-99	-99	-99	-99	-99	-99	-99	-99	4	3	NA	0	NA	NA	NA	NA	NA	NA	NA	NA	NA	NA	0	-99	NA	-99
183	183	1	23	5	2018-05-23	5	1	1	8	15	71	13	40	2	1		2	1	1	0	-99	-99	-99	-99	-99	-99	-99	-99	-99	-99	-99	1	0	3000	1	0	NA	1	1	0	NA	0	NA	0	NA	1	0	1	6
184	184	1	23	5	2018-05-23	5	1	1	8	16	76	14	35	2	1		2	1	1	0	-99	-99	-99	-99	-99	-99	-99	-99	-99	-99	-99	1	0	3000	0	NA	NA	NA	NA	NA	NA	NA	NA	NA	NA	0	-99	NA	-99
185	185	1	23	5	2018-05-23	5	1	2	8	17	53	15	10	2	1		1	3	3	1	1	-99	3	-99	-99	-99	-99	-99	-99	-99	-99	3	2	NA	0	NA	NA	NA	NA	NA	NA	NA	NA	NA	NA	0	-99	NA	-99
186	186	1	23	5	2018-05-23	5	1	1	8	18	40	16	0	2	1		2	5	1	0	-99	-99	-99	-99	-99	-99	-99	-99	-99	-99	-99	2	1	7000	0	NA	NA	NA	NA	NA	NA	NA	NA	NA	NA	0	-99	NA	-99
187	187	1	23	5	2018-05-23	7	1	1	8	19	45	11	54	2	1		1	3	1	0	-99	-99	-99	-99	-99	-99	-99	-99	-99	-99	-99	6	2	10000	0	NA	NA	NA	NA	NA	NA	NA	NA	NA	NA	0	-99	NA	-99
188	188	1	23	5	2018-05-23	7	1	1	8	20	64	12	41	2	1		2	3	1	0	-99	-99	-99	-99	-99	-99	-99	-99	-99	-99	-99	2	0	6000	0	NA	NA	NA	NA	NA	NA	NA	NA	NA	NA	1	0	1	4
189	189	1	23	5	2018-05-23	7	1	1	8	21	69	13	26	2	1		1	1	1	0	-99	-99	-99	-99	-99	-99	-99	-99	-99	-99	-99	3	1	5000	0	NA	NA	NA	NA	NA	NA	NA	NA	NA	NA	0	-99	NA	-99
190	190	1	23	5	2018-05-23	7	1	1	8	22	71	14	10	2	1		1	2	1	0	-99	-99	-99	-99	-99	-99	-99	-99	-99	-99	-99	3	1	8000	1	1	0	0	NA	0	NA	0	NA	0	NA	1	0	2	-99
191	191	1	23	5	2018-05-23	7	1	2	8	23	31	15	2	2	1		2	5	1	0	-99	-99	-99	-99	-99	-99	-99	-99	-99	-99	-99	2	0	4000	1	1	0	0	NA	1	0	1	0	0	NA	1	0	2	-99
192	192	1	23	5	2018-05-23	7	1	1	8	24	66	15	45	2	1		2	3	1	0	-99	-99	-99	-99	-99	-99	-99	-99	-99	-99	-99	2	0	4700	0	NA	NA	NA	NA	NA	NA	NA	NA	NA	NA	0	-99	NA	-99
193	193	1	21	5	2018-05-21	4	1	1	9	1	54	10	14	2	1		2	3	3	0	-99	-99	-99	-99	-99	-99	-99	-99	-99	-99	-99	1	1	3000	0	NA	NA	NA	NA	NA	NA	NA	NA	NA	NA	0	-99	NA	-99
194	194	1	21	5	2018-05-21	4	1	1	9	2	61	11	12	2	1		2	3	1	0	-99	-99	-99	-99	-99	-99	-99	-99	-99	-99	-99	3	0	7000	0	NA	NA	NA	NA	NA	NA	NA	NA	NA	NA	0	-99	NA	-99
195	195	1	21	5	2018-05-21	4	1	1	9	3	34	11	58	2	1		1	3	1	0	-99	-99	-99	-99	-99	-99	-99	-99	-99	-99	-99	3	1	4000	0	NA	NA	NA	NA	NA	NA	NA	NA	NA	NA	0	-99	NA	-99
196	196	1	21	5	2018-05-21	4	1	1	9	4	69	12	53	2	1		2	2	1	0	-99	-99	-99	-99	-99	-99	-99	-99	-99	-99	-99	1	0	1400	0	NA	NA	NA	NA	NA	NA	NA	NA	NA	NA	1	0	2	-99
197	197	1	21	5	2018-05-21	4	1	2	9	5	67	13	38	2	1		2	2	1	0	-99	-99	-99	-99	-99	-99	-99	-99	-99	-99	-99	2	0	1450	0	NA	NA	NA	NA	NA	NA	NA	NA	NA	NA	1	0	2	-99
198	198	1	21	5	2018-05-21	4	1	1	9	6	88	14	39	2	1		2	5	1	0	-99	-99	-99	-99	-99	-99	-99	-99	-99	-99	-99	1	0	2400	0	NA	NA	NA	NA	NA	NA	NA	NA	NA	NA	1	1	1	9
199	199	1	21	5	2018-05-21	6	1	2	9	7	36	15	14	2	1		1	5	1	0	-99	-99	-99	-99	-99	-99	-99	-99	-99	-99	-99	3	1	8000	0	NA	NA	NA	NA	NA	NA	NA	NA	NA	NA	0	-99	NA	-99
200	200	1	21	5	2018-05-21	6	1	2	9	8	61	15	57	2	1		2	2	1	0	-99	-99	-99	-99	-99	-99	-99	-99	-99	-99	-99	2	0	4700	0	NA	NA	NA	NA	NA	NA	NA	NA	NA	NA	1	0	1	6
201	201	1	21	5	2018-05-21	6	1	1	9	9	72	16	35	2	1		2	2	1	0	-99	-99	-99	-99	-99	-99	-99	-99	-99	-99	-99	1	0	1900	1	1	1	0	NA	1	3	0	NA	0	NA	1	0	2	-99
202	202	1	21	5	2018-05-21	6	1	1	9	10	34	17	18	2	1		2	3	1	0	-99	-99	-99	-99	-99	-99	-99	-99	-99	-99	-99	3	0	NA	0	NA	NA	NA	NA	NA	NA	NA	NA	NA	NA	0	-99	NA	-99
203	203	1	21	5	2018-05-21	6	1	1	9	11	51	17	58	2	1		2	5	3	1	0	3	24	-99	-99	-99	-99	-99	-99	-99	-99	3	1	5000	0	NA	NA	NA	NA	NA	NA	NA	NA	NA	NA	0	-99	NA	-99
204	204	1	21	5	2018-05-21	6	1	1	9	12	39	18	33	2	1		1	2	1	0	-99	-99	-99	-99	-99	-99	-99	-99	-99	-99	-99	2	1	NA	0	NA	NA	NA	NA	NA	NA	NA	NA	NA	NA	0	-99	NA	-99
205	205	1	21	5	2018-05-21	6	1	1	9	13	62	10	50	2	1		2	5	3	1	0	1	48	-99	-99	-99	-99	-99	-99	-99	-99	3	1	NA	0	NA	NA	NA	NA	NA	NA	NA	NA	NA	NA	1	0	1	6
206	206	1	21	5	2018-05-21	6	1	1	9	14	55	10	0	2	1		1	2	1	0	-99	-99	-99	-99	-99	-99	-99	-99	-99	-99	-99	1	1	7000	0	NA	NA	NA	NA	NA	NA	NA	NA	NA	NA	0	-99	NA	-99
207	207	1	21	5	2018-05-21	6	1	1	9	15	80	11	50	2	3		2	2	1	0	-99	-99	-99	-99	-99	-99	-99	-99	-99	-99	-99	1	0	2100	0	NA	NA	NA	NA	NA	NA	NA	NA	NA	NA	1	0	1	9
208	208	1	21	5	2018-05-21	6	1	1	9	16	77	12	45	2	1		1	5	1	0	-99	-99	-99	-99	-99	-99	-99	-99	-99	-99	-99	1	0	4700	0	NA	NA	NA	NA	NA	NA	NA	NA	NA	NA	1	0	1	6
209	209	1	21	5	2018-05-21	6	1	1	9	17	50	13	30	2	1		2	5	1	0	-99	-99	-99	-99	-99	-99	-99	-99	-99	-99	-99	1	1	4000	0	NA	NA	NA	NA	NA	NA	NA	NA	NA	NA	1	0	2	-99
210	210	1	21	5	2018-05-21	6	1	2	9	18	36	14	20	2	1		2	5	3	0	-99	-99	-99	-99	-99	-99	-99	-99	-99	-99	-99	4	2	8000	0	NA	NA	NA	NA	NA	NA	NA	NA	NA	NA	0	-99	NA	-99
211	211	1	21	5	2018-05-21	7	1	1	9	19	53	10	12	2	1		1	3	1	0	-99	-99	-99	-99	-99	-99	-99	-99	-99	-99	-99	1	0	2600	0	NA	NA	NA	NA	NA	NA	NA	NA	NA	NA	0	-99	NA	-99
212	212	1	21	5	2018-05-21	7	1	1	9	20	76	10	48	2	1		2	3	1	0	-99	-99	-99	-99	-99	-99	-99	-99	-99	-99	-99	1	0	1800	0	NA	NA	NA	NA	NA	NA	NA	NA	NA	NA	1	0	2	-99
213	213	1	21	5	2018-05-21	7	1	1	9	21	76	11	30	2	1		1	5	1	0	-99	-99	-99	-99	-99	-99	-99	-99	-99	-99	-99	1	0	7300	0	NA	NA	NA	NA	NA	NA	NA	NA	NA	NA	0	-99	NA	-99
214	214	1	21	5	2018-05-21	7	1	1	9	22	39	12	46	2	1		2	5	1	0	-99	-99	-99	-99	-99	-99	-99	-99	-99	-99	-99	3	1	NA	0	NA	NA	NA	NA	NA	NA	NA	NA	NA	NA	0	-99	NA	-99
215	215	1	21	5	2018-05-21	7	1	1	9	23	67	12	2	2	1		1	3	1	0	-99	-99	-99	-99	-99	-99	-99	-99	-99	-99	-99	1	0	2600	0	NA	NA	NA	NA	NA	NA	NA	NA	NA	NA	1	0	2	-99
216	216	1	21	5	2018-05-21	7	1	2	9	24	47	13	22	2	1		2	2	1	0	-99	-99	-99	-99	-99	-99	-99	-99	-99	-99	-99	2	1	8000	0	NA	NA	NA	NA	NA	NA	NA	NA	NA	NA	0	-99	NA	-99
217	217	1	31	5	2018-05-31	6	1	1	10	1	85	10	3	2	1		1	1	1	0	-99	-99	-99	-99	-99	-99	-99	-99	-99	-99	-99	1	0	1800	0	NA	NA	NA	NA	NA	NA	NA	NA	NA	NA	0	-99	NA	-99
218	218	1	31	5	2018-05-31	6	1	1	10	2	64	10	42	2	1		1	3	1	0	-99	-99	-99	-99	-99	-99	-99	-99	-99	-99	-99	1	0	1800	0	NA	NA	NA	NA	NA	NA	NA	NA	NA	NA	0	-99	NA	-99
219	219	1	31	5	2018-05-31	6	1	1	10	3	76	11	20	2	1		2	3	1	0	-99	-99	-99	-99	-99	-99	-99	-99	-99	-99	-99	1	0	1350	0	NA	NA	NA	NA	NA	NA	NA	NA	NA	NA	0	-99	NA	-99
220	220	1	31	5	2018-05-31	6	1	1	10	4	67	12	0	2	1		2	3	1	0	-99	-99	-99	-99	-99	-99	-99	-99	-99	-99	-99	2	0	4000	0	NA	NA	NA	NA	NA	NA	NA	NA	NA	NA	1	0	2	-99
221	221	1	31	5	2018-05-31	6	1	2	10	5	67	12	50	2	1		2	1	1	0	-99	-99	-99	-99	-99	-99	-99	-99	-99	-99	-99	2	0	6700	0	NA	NA	NA	NA	NA	NA	NA	NA	NA	NA	0	-99	NA	-99
222	222	1	31	5	2018-05-31	6	1	1	10	6	63	13	30	2	1		2	3	1	0	-99	-99	-99	-99	-99	-99	-99	-99	-99	-99	-99	2	0	4200	0	NA	NA	NA	NA	NA	NA	NA	NA	NA	NA	0	-99	NA	-99
223	223	1	31	5	2018-05-31	6	1	3	10	7	49	14	45	2	1		1	3	1	0	-99	-99	-99	-99	-99	-99	-99	-99	-99	-99	-99	3	1	8000	0	NA	NA	NA	NA	NA	NA	NA	NA	NA	NA	0	-99	NA	-99
224	224	1	31	5	2018-05-31	6	1	1	10	8	51	15	19	2	1		1	3	1	0	-99	-99	-99	-99	-99	-99	-99	-99	-99	-99	-99	3	2	10000	0	NA	NA	NA	NA	NA	NA	NA	NA	NA	NA	0	-99	NA	-99
225	225	1	31	5	2018-05-31	6	1	2	10	9	69	16	0	2	1		1	1	1	0	-99	-99	-99	-99	-99	-99	-99	-99	-99	-99	-99	2	0	4500	0	NA	NA	NA	NA	NA	NA	NA	NA	NA	NA	0	-99	NA	-99
226	226	1	31	5	2018-05-31	6	1	1	10	10	65	16	40	2	1		2	2	1	0	-99	-99	-99	-99	-99	-99	-99	-99	-99	-99	-99	1	0	1750	0	NA	NA	NA	NA	NA	NA	NA	NA	NA	NA	1	0	1	9
227	227	1	31	5	2018-05-31	6	1	1	10	11	51	17	17	2	1		1	1	1	0	-99	-99	-99	-99	-99	-99	-99	-99	-99	-99	-99	1	1	7000	0	NA	NA	NA	NA	NA	NA	NA	NA	NA	NA	0	-99	NA	-99
228	228	1	31	5	2018-05-31	6	1	1	10	12	49	18	0	2	1		2	2	1	0	-99	-99	-99	-99	-99	-99	-99	-99	-99	-99	-99	5	1	8500	0	NA	NA	NA	NA	NA	NA	NA	NA	NA	NA	1	0	2	-99
229	229	1	31	5	2018-05-31	4	1	1	10	13	38	16	5	2	1		1	3	1	0	-99	-99	-99	-99	-99	-99	-99	-99	-99	-99	-99	2	1	NA	0	NA	NA	NA	NA	NA	NA	NA	NA	NA	NA	0	-99	NA	-99
230	230	1	31	5	2018-05-31	4	1	1	10	14	40	16	50	1	1		2	2	1	0	-99	-99	-99	-99	-99	-99	-99	-99	-99	-99	-99	3	1	6000	0	NA	NA	NA	NA	NA	NA	NA	NA	NA	NA	0	-99	NA	-99
231	231	1	31	5	2018-05-31	4	1	1	10	15	72	17	30	2	1		2	5	3	0	-99	-99	-99	-99	-99	-99	-99	-99	-99	-99	-99	1	1	3000	0	NA	NA	NA	NA	NA	NA	NA	NA	NA	NA	0	-99	NA	-99
232	232	1	31	5	2018-05-31	4	1	1	10	16	65	18	10	2	1		1	3	1	0	-99	-99	-99	-99	-99	-99	-99	-99	-99	-99	-99	2	0	5000	0	NA	NA	NA	NA	NA	NA	NA	NA	NA	NA	0	-99	NA	-99
233	233	1	31	5	2018-05-31	4	1	1	10	17	69	18	50	2	1		2	5	1	0	-99	-99	-99	-99	-99	-99	-99	-99	-99	-99	-99	1	0	1700	0	NA	NA	NA	NA	NA	NA	NA	NA	NA	NA	1	0	2	-99
234	234	1	31	5	2018-05-31	4	1	1	10	18	66	19	30	2	1		2	3	1	0	-99	-99	-99	-99	-99	-99	-99	-99	-99	-99	-99	2	0	4000	0	NA	NA	NA	NA	NA	NA	NA	NA	NA	NA	0	-99	NA	-99
235	235	1	31	5	2018-05-31	4	1	1	10	19	74	10	25	2	1		2	3	1	0	-99	-99	-99	-99	-99	-99	-99	-99	-99	-99	-99	2	0	5000	0	NA	NA	NA	NA	NA	NA	NA	NA	NA	NA	0	-99	NA	-99
236	236	1	31	5	2018-05-31	4	1	1	10	20	76	11	10	2	1		2	3	1	0	-99	-99	-99	-99	-99	-99	-99	-99	-99	-99	-99	2	0	4000	0	NA	NA	NA	NA	NA	NA	NA	NA	NA	NA	0	-99	NA	-99
237	237	1	31	5	2018-05-31	4	1	1	10	21	80	11	50	2	1		1	2	1	0	-99	-99	-99	-99	-99	-99	-99	-99	-99	-99	-99	2	0	3800	0	NA	NA	NA	NA	NA	NA	NA	NA	NA	NA	0	-99	NA	-99
238	238	1	31	5	2018-05-31	4	1	1	10	22	63	12	30	2	1		2	3	1	0	-99	-99	-99	-99	-99	-99	-99	-99	-99	-99	-99	2	0	6000	0	NA	NA	NA	NA	NA	NA	NA	NA	NA	NA	1	0	2	-99
239	239	1	31	5	2018-05-31	4	1	1	10	23	65	13	10	2	1		1	5	1	0	-99	-99	-99	-99	-99	-99	-99	-99	-99	-99	-99	3	0	NA	0	NA	NA	NA	NA	NA	NA	NA	NA	NA	NA	1	1	1	6
240	240	1	31	5	2018-05-31	4	1	1	10	24	66	13	50	2	1		1	5	1	0	-99	-99	-99	-99	-99	-99	-99	-99	-99	-99	-99	2	1	6000	0	NA	NA	NA	NA	NA	NA	NA	NA	NA	NA	0	-99	NA	-99
241	241	1	30	5	2018-05-30	6	1	1	11	1	66	9	9	2	1		1	5	1	0	-99	-99	-99	-99	-99	-99	-99	-99	-99	-99	-99	2	0	5700	0	NA	NA	NA	NA	NA	NA	NA	NA	NA	NA	1	0	2	-99
242	242	1	30	5	2018-05-30	6	1	1	11	2	59	9	45	2	1		2	3	1	0	-99	-99	-99	-99	-99	-99	-99	-99	-99	-99	-99	3	2	8000	0	NA	NA	NA	NA	NA	NA	NA	NA	NA	NA	1	0	1	9
243	243	1	30	5	2018-05-30	6	1	1	11	3	46	10	26	2	1		2	5	1	0	-99	-99	-99	-99	-99	-99	-99	-99	-99	-99	-99	2	1	7000	0	NA	NA	NA	NA	NA	NA	NA	NA	NA	NA	0	-99	NA	-99
244	244	1	30	5	2018-05-30	6	1	2	11	4	52	11	5	2	1		2	3	1	0	-99	-99	-99	-99	-99	-99	-99	-99	-99	-99	-99	2	2	8000	0	NA	NA	NA	NA	NA	NA	NA	NA	NA	NA	1	0	2	-99
245	245	1	30	5	2018-05-30	6	1	2	11	5	78	11	46	2	1		1	5	1	0	-99	-99	-99	-99	-99	-99	-99	-99	-99	-99	-99	2	0	9000	0	NA	NA	NA	NA	NA	NA	NA	NA	NA	NA	0	-99	NA	-99
246	246	1	30	5	2018-05-30	6	1	3	11	6	72	12	45	2	1		2	5	1	0	-99	-99	-99	-99	-99	-99	-99	-99	-99	-99	-99	4	1	8500	1	0	NA	0	NA	1	0	0	NA	0	NA	1	0	2	-99
247	247	1	30	5	2018-05-30	6	1	2	11	7	62	13	30	2	1		2	5	1	0	-99	-99	-99	-99	-99	-99	-99	-99	-99	-99	-99	2	0	15000	0	NA	NA	NA	NA	NA	NA	NA	NA	NA	NA	0	-99	NA	-99
248	248	1	30	5	2018-05-30	6	1	1	11	8	80	14	25	2	1		2	2	1	0	-99	-99	-99	-99	-99	-99	-99	-99	-99	-99	-99	1	0	1300	0	NA	NA	NA	NA	NA	NA	NA	NA	NA	NA	1	0	1	4
249	249	1	30	5	2018-05-30	6	1	1	11	9	71	16	5	2	1		2	5	1	0	-99	-99	-99	-99	-99	-99	-99	-99	-99	-99	-99	2	0	6500	0	NA	NA	NA	NA	NA	NA	NA	NA	NA	NA	1	0	1	10
250	250	1	30	5	2018-05-30	6	1	1	11	10	63	16	46	2	1		1	2	1	0	-99	-99	-99	-99	-99	-99	-99	-99	-99	-99	-99	2	1	5500	0	NA	NA	NA	NA	NA	NA	NA	NA	NA	NA	0	-99	NA	-99
251	251	1	30	5	2018-05-30	6	1	1	11	11	45	17	27	2	1		1	2	1	0	-99	-99	-99	-99	-99	-99	-99	-99	-99	-99	-99	1	1	NA	0	NA	NA	NA	NA	NA	NA	NA	NA	NA	NA	0	-99	NA	-99
252	252	1	30	5	2018-05-30	6	1	1	11	12	71	18	15	2	1		1	2	1	0	-99	-99	-99	-99	-99	-99	-99	-99	-99	-99	-99	2	0	3000	0	NA	NA	NA	NA	NA	NA	NA	NA	NA	NA	1	0	2	-99
253	253	1	30	5	2018-05-30	4	1	1	11	13	74	10	10	2	1		2	3	1	0	-99	-99	-99	-99	-99	-99	-99	-99	-99	-99	-99	1	0	1700	0	NA	NA	NA	NA	NA	NA	NA	NA	NA	NA	1	0	2	-99
254	254	1	30	5	2018-05-30	4	1	1	11	14	46	10	50	2	1		2	2	1	0	-99	-99	-99	-99	-99	-99	-99	-99	-99	-99	-99	2	2	6000	0	NA	NA	NA	NA	NA	NA	NA	NA	NA	NA	0	-99	NA	-99
255	255	1	30	5	2018-05-30	1	1	1	11	15	57	11	30	2	1		2	3	1	0	-99	-99	-99	-99	-99	-99	-99	-99	-99	-99	-99	2	2	7000	0	NA	NA	NA	NA	NA	NA	NA	NA	NA	NA	0	-99	NA	-99
256	256	1	30	5	2018-05-30	4	1	1	11	16	60	12	15	1	1		2	3	1	0	-99	-99	-99	-99	-99	-99	-99	-99	-99	-99	-99	2	0	2800	0	NA	NA	NA	NA	NA	NA	NA	NA	NA	NA	0	-99	NA	-99
257	257	1	30	5	2018-05-30	4	1	1	11	17	56	13	0	1	1		2	4	1	0	-99	-99	-99	-99	-99	-99	-99	-99	-99	-99	-99	3	3	NA	0	NA	NA	NA	NA	NA	NA	NA	NA	NA	NA	1	1	2	-99
258	258	1	30	5	2018-05-30	4	1	1	11	18	35	13	45	2	1		2	5	1	0	-99	-99	-99	-99	-99	-99	-99	-99	-99	-99	-99	2	1	NA	0	NA	NA	NA	NA	NA	NA	NA	NA	NA	NA	0	-99	NA	-99
259	259	1	30	5	2018-05-30	4	1	1	11	19	37	15	0	2	1		1	2	1	0	-99	-99	-99	-99	-99	-99	-99	-99	-99	-99	-99	3	2	10000	0	NA	NA	NA	NA	NA	NA	NA	NA	NA	NA	0	-99	NA	-99
260	260	1	30	4	2018-04-30	4	1	1	11	20	30	15	40	2	1		1	3	1	0	-99	-99	-99	-99	-99	-99	-99	-99	-99	-99	-99	3	2	9000	0	NA	NA	NA	NA	NA	NA	NA	NA	NA	NA	0	-99	NA	-99
261	261	1	30	5	2018-05-30	4	1	1	11	21	67	16	25	2	1		2	5	1	0	-99	-99	-99	-99	-99	-99	-99	-99	-99	-99	-99	5	3	NA	0	NA	NA	NA	NA	NA	NA	NA	NA	NA	NA	0	-99	NA	-99
262	262	1	30	5	2018-05-30	4	1	1	11	22	65	17	15	1	1		2	3	1	0	-99	-99	-99	-99	-99	-99	-99	-99	-99	-99	-99	2	1	5000	0	NA	NA	NA	NA	NA	NA	NA	NA	NA	NA	1	0	2	-99
263	263	1	30	5	2018-05-30	4	1	1	11	23	67	18	0	2	1		2	3	1	0	-99	-99	-99	-99	-99	-99	-99	-99	-99	-99	-99	1	0	1500	0	NA	NA	NA	NA	NA	NA	NA	NA	NA	NA	1	0	2	-99
264	264	1	30	5	2018-05-30	4	1	1	11	24	67	18	40	2	1		1	1	1	0	-99	-99	-99	-99	-99	-99	-99	-99	-99	-99	-99	2	0	6000	0	NA	NA	NA	NA	NA	NA	NA	NA	NA	NA	0	-99	NA	-99
265	265	1	26	5	2018-05-26	8	1	3	12	1	62	14	0	2	1		2	3	1	0	-99	-99	-99	-99	-99	-99	-99	-99	-99	-99	-99	4	0	3600	0	NA	NA	NA	NA	NA	NA	NA	NA	NA	NA	1	0	1	6
266	266	1	26	5	2018-05-26	8	1	2	12	2	55	14	30	2	1		2	2	1	0	-99	-99	-99	-99	-99	-99	-99	-99	-99	-99	-99	6	3	NA	0	NA	NA	NA	NA	NA	NA	NA	NA	NA	NA	0	-99	NA	-99
267	267	1	26	5	2018-05-26	8	1	1	12	3	71	15	0	2	1		1	5	1	0	-99	-99	-99	-99	-99	-99	-99	-99	-99	-99	-99	1	1	8000	0	NA	NA	NA	NA	NA	NA	NA	NA	NA	NA	1	0	1	6
268	268	1	26	5	2018-05-26	8	1	1	12	4	67	15	35	2	1		2	2	1	0	-99	-99	-99	-99	-99	-99	-99	-99	-99	-99	-99	1	0	1760	0	NA	NA	NA	NA	NA	NA	NA	NA	NA	NA	1	0	1	9
269	269	1	26	6	2018-06-26	8	1	2	12	5	58	16	15	2	1		2	2	1	0	-99	-99	-99	-99	-99	-99	-99	-99	-99	-99	-99	2	1	5000	0	NA	NA	NA	NA	NA	NA	NA	NA	NA	NA	1	0	2	-99
270	270	1	26	5	2018-05-26	8	1	3	12	6	45	16	55	2	1		1	1	3	1	0	3	46	-99	-99	-99	-99	-99	-99	-99	-99	3	2	6000	1	0	NA	0	NA	1	0	0	NA	0	NA	0	-99	NA	-99
271	271	1	26	5	2018-05-26	8	1	3	12	7	51	17	30	2	1		1	2	1	0	-99	-99	-99	-99	-99	-99	-99	-99	-99	-99	-99	3	0	3600	0	NA	NA	NA	NA	NA	NA	NA	NA	NA	NA	1	0	2	-99
272	272	1	26	5	2018-05-26	8	1	1	12	8	60	18	0	2	1		2	5	1	0	-99	-99	-99	-99	-99	-99	-99	-99	-99	-99	-99	4	1	1780	0	NA	NA	NA	NA	NA	NA	NA	NA	NA	NA	0	-99	NA	-99
273	273	1	26	5	2018-05-26	8	1	2	12	9	59	18	28	2	1		2	3	1	0	-99	-99	-99	-99	-99	-99	-99	-99	-99	-99	-99	2	0	3600	0	NA	NA	NA	NA	NA	NA	NA	NA	NA	NA	1	0	1	6
274	274	1	26	5	2018-05-26	8	1	1	12	10	61	19	0	2	1		2	2	1	0	-99	-99	-99	-99	-99	-99	-99	-99	-99	-99	-99	1	0	1375	0	NA	NA	NA	NA	NA	NA	NA	NA	NA	NA	0	-99	NA	-99
275	275	1	26	5	2018-05-26	8	1	1	12	11	56	19	29	2	1		1	5	1	0	-99	-99	-99	-99	-99	-99	-99	-99	-99	-99	-99	1	1	5000	0	NA	NA	NA	NA	NA	NA	NA	NA	NA	NA	0	-99	NA	-99
276	276	1	27	5	2018-05-27	8	1	3	12	12	44	13	35	2	1		2	5	3	1	0	4	46	-99	-99	-99	-99	-99	-99	-99	-99	4	1	7000	1	1	0	0	NA	1	0	1	0	0	NA	0	-99	NA	-99
277	277	1	27	5	2018-05-27	8	1	2	12	13	33	13	0	2	1		2	5	1	0	-99	-99	-99	-99	-99	-99	-99	-99	-99	-99	-99	3	2	8000	0	NA	NA	NA	NA	NA	NA	NA	NA	NA	NA	0	-99	NA	-99
278	278	1	26	5	2018-05-26	8	1	3	12	14	44	13	41	2	1		1	1	1	0	-99	-99	-99	-99	-99	-99	-99	-99	-99	-99	-99	4	2	NA	0	NA	NA	NA	NA	NA	NA	NA	NA	NA	NA	0	-99	NA	-99
279	279	1	27	5	2018-05-27	8	1	2	12	15	67	14	20	2	1		2	3	1	0	-99	-99	-99	-99	-99	-99	-99	-99	-99	-99	-99	2	0	5000	0	NA	NA	NA	NA	NA	NA	NA	NA	NA	NA	1	1	1	4
280	280	1	27	5	2018-05-27	8	1	1	12	16	94	15	1	2	1		2	5	1	0	-99	-99	-99	-99	-99	-99	-99	-99	-99	-99	-99	2	0	6000	0	NA	NA	NA	NA	NA	NA	NA	NA	NA	NA	1	0	2	-99
281	281	1	27	5	2018-05-27	8	1	2	12	17	52	15	40	2	1		2	3	1	0	-99	-99	-99	-99	-99	-99	-99	-99	-99	-99	-99	3	2	6000	0	NA	NA	NA	NA	NA	NA	NA	NA	NA	NA	0	-99	NA	-99
282	282	1	27	5	2018-05-27	8	1	2	12	18	49	16	20	2	1		2	2	1	0	-99	-99	-99	-99	-99	-99	-99	-99	-99	-99	-99	2	1	4000	0	NA	NA	NA	NA	NA	NA	NA	NA	NA	NA	1	1	3	-99
283	283	1	27	5	2018-05-27	8	1	1	12	19	79	11	50	2	1		2	2	1	0	-99	-99	-99	-99	-99	-99	-99	-99	-99	-99	-99	1	0	2500	0	NA	NA	NA	NA	NA	NA	NA	NA	NA	NA	1	0	1	9
284	284	1	27	5	2018-05-27	8	1	2	12	20	77	16	40	2	1		2	3	1	0	-99	-99	-99	-99	-99	-99	-99	-99	-99	-99	-99	2	1	5000	0	NA	NA	NA	NA	NA	NA	NA	NA	NA	NA	1	0	2	-99
285	285	1	27	5	2018-05-27	8	1	2	12	21	35	17	20	2	1		2	5	1	0	-99	-99	-99	-99	-99	-99	-99	-99	-99	-99	-99	3	2	6000	0	NA	NA	NA	NA	NA	NA	NA	NA	NA	NA	0	-99	NA	-99
286	286	1	27	5	2018-05-27	8	1	1	12	22	41	18	0	2	1		2	3	1	0	-99	-99	-99	-99	-99	-99	-99	-99	-99	-99	-99	1	1	3000	0	NA	NA	NA	NA	NA	NA	NA	NA	NA	NA	0	-99	NA	-99
287	287	1	27	5	2018-05-27	8	1	3	12	23	31	18	30	2	1		1	5	1	0	-99	-99	-99	-99	-99	-99	-99	-99	-99	-99	-99	6	1	8000	0	NA	NA	NA	NA	NA	NA	NA	NA	NA	NA	0	-99	NA	-99
288	288	1	27	5	2018-05-27	8	1	2	12	24	43	18	58	2	1		2	3	1	0	-99	-99	-99	-99	-99	-99	-99	-99	-99	-99	-99	2	0	NA	0	NA	NA	NA	NA	NA	NA	NA	NA	NA	NA	0	-99	NA	-99
289	289	1	28	5	2018-05-28	2	1	1	13	1	78	13	25	3	1		2	3	1	0	-99	-99	-99	-99	-99	-99	-99	-99	-99	-99	-99	1	0	1200	0	NA	NA	NA	NA	NA	NA	NA	NA	NA	NA	0	-99	NA	-99
290	290	1	28	5	2018-05-28	2	1	1	13	2	32	14	10	3	1		1	3	1	0	-99	-99	-99	-99	-99	-99	-99	-99	-99	-99	-99	3	2	NA	0	NA	NA	NA	NA	NA	NA	NA	NA	NA	NA	0	-99	NA	-99
291	291	1	28	5	2018-05-28	2	1	1	13	3	77	15	10	3	1		2	3	1	0	-99	-99	-99	-99	-99	-99	-99	-99	-99	-99	-99	1	0	1500	0	NA	NA	NA	NA	NA	NA	NA	NA	NA	NA	1	0	2	-99
292	292	1	28	5	2018-05-28	2	1	1	13	4	77	15	45	3	1		2	1	1	0	-99	-99	-99	-99	-99	-99	-99	-99	-99	-99	-99	2	0	3500	0	NA	NA	NA	NA	NA	NA	NA	NA	NA	NA	1	0	1	9
293	293	1	28	5	2018-05-28	2	1	1	13	5	56	16	35	3	1		2	3	1	0	-99	-99	-99	-99	-99	-99	-99	-99	-99	-99	-99	2	2	NA	0	NA	NA	NA	NA	NA	NA	NA	NA	NA	NA	0	-99	NA	-99
294	294	1	28	5	2018-05-28	2	1	1	13	6	71	17	40	3	1		2	3	1	0	-99	-99	-99	-99	-99	-99	-99	-99	-99	-99	-99	2	0	5000	0	NA	NA	NA	NA	NA	NA	NA	NA	NA	NA	1	0	1	9
295	295	1	24	5	2018-05-24	2	1	1	13	7	77	9	46	3	1		2	3	1	0	-99	-99	-99	-99	-99	-99	-99	-99	-99	-99	-99	1	0	2590	0	NA	NA	NA	NA	NA	NA	NA	NA	NA	NA	1	0	2	-99
296	296	1	24	5	2018-05-24	2	1	1	13	8	77	10	20	3	1		2	3	1	0	-99	-99	-99	-99	-99	-99	-99	-99	-99	-99	-99	1	0	2200	0	NA	NA	NA	NA	NA	NA	NA	NA	NA	NA	1	0	2	-99
297	297	1	24	5	2018-05-24	2	1	1	13	9	59	11	20	3	1		2	5	1	0	-99	-99	-99	-99	-99	-99	-99	-99	-99	-99	-99	1	0	1452	0	NA	NA	NA	NA	NA	NA	NA	NA	NA	NA	0	-99	NA	-99
298	298	1	24	5	2018-05-24	2	1	1	13	10	71	12	10	3	1		1	3	1	0	-99	-99	-99	-99	-99	-99	-99	-99	-99	-99	-99	2	0	1500	0	NA	NA	NA	NA	NA	NA	NA	NA	NA	NA	0	-99	NA	-99
299	299	1	24	5	2018-05-24	2	1	1	13	11	66	13	0	3	1		2	3	1	0	-99	-99	-99	-99	-99	-99	-99	-99	-99	-99	-99	1	0	NA	0	NA	NA	NA	NA	NA	NA	NA	NA	NA	NA	0	-99	NA	-99
300	300	1	24	5	2018-05-24	2	1	1	13	12	49	13	30	3	1		2	3	1	0	-99	-99	-99	-99	-99	-99	-99	-99	-99	-99	-99	2	0	0	0	NA	NA	NA	NA	NA	NA	NA	NA	NA	NA	0	-99	NA	-99
301	301	1	27	5	2018-05-27	2	1	1	13	13	61	9	0	3	1		2	3	1	0	-99	-99	-99	-99	-99	-99	-99	-99	-99	-99	-99	1	1	3200	0	NA	NA	NA	NA	NA	NA	NA	NA	NA	NA	0	-99	NA	-99
302	302	1	27	5	2018-05-27	2	1	1	13	14	63	10	15	3	1		2	3	1	0	-99	-99	-99	-99	-99	-99	-99	-99	-99	-99	-99	1	0	1500	0	NA	NA	NA	NA	NA	NA	NA	NA	NA	NA	1	0	2	-99
303	303	1	27	5	2018-05-27	2	1	1	13	15	38	10	50	3	1		1	3	1	0	-99	-99	-99	-99	-99	-99	-99	-99	-99	-99	-99	5	1	NA	0	NA	NA	NA	NA	NA	NA	NA	NA	NA	NA	0	-99	NA	-99
304	304	1	27	5	2018-05-27	2	1	1	13	16	68	11	0	3	1		2	2	1	0	-99	-99	-99	-99	-99	-99	-99	-99	-99	-99	-99	1	0	2000	0	NA	NA	NA	NA	NA	NA	NA	NA	NA	NA	0	-99	NA	-99
305	305	1	27	5	2018-05-27	2	1	1	13	17	74	11	35	3	1		1	3	1	0	-99	-99	-99	-99	-99	-99	-99	-99	-99	-99	-99	2	0	5000	0	NA	NA	NA	NA	NA	NA	NA	NA	NA	NA	1	0	2	-99
306	306	1	27	5	2018-05-27	2	1	1	13	18	59	12	5	3	1		1	2	1	0	-99	-99	-99	-99	-99	-99	-99	-99	-99	-99	-99	2	1	NA	0	NA	NA	NA	NA	NA	NA	NA	NA	NA	NA	0	-99	NA	-99
307	307	1	27	5	2018-05-27	2	1	1	13	19	54	11	30	3	1		1	2	1	0	-99	-99	-99	-99	-99	-99	-99	-99	-99	-99	-99	2	0	0	0	NA	NA	NA	NA	NA	NA	NA	NA	NA	NA	0	-99	NA	-99
308	308	1	27	5	2018-05-27	2	1	1	13	20	43	12	25	3	1		2	3	1	1	1	-99	3	-99	-99	-99	-99	-99	-99	-99	-99	3	0	NA	0	NA	NA	NA	NA	NA	NA	NA	NA	NA	NA	1	1	2	-99
309	309	1	27	5	2018-05-27	2	1	2	13	21	86	13	5	3	3		2	1	1	0	-99	-99	-99	-99	-99	-99	-99	-99	-99	-99	-99	3	2	8000	0	NA	NA	NA	NA	NA	NA	NA	NA	NA	NA	0	-99	NA	-99
310	310	1	27	5	2018-05-27	2	1	1	13	22	51	13	10	3	1		2	3	1	0	-99	-99	-99	-99	-99	-99	-99	-99	-99	-99	-99	2	2	8000	0	NA	NA	NA	NA	NA	NA	NA	NA	NA	NA	0	-99	NA	-99
311	311	1	27	5	2018-05-27	2	1	1	13	23	53	14	0	3	1		2	3	1	0	-99	-99	-99	-99	-99	-99	-99	-99	-99	-99	-99	2	0	0	0	NA	NA	NA	NA	NA	NA	NA	NA	NA	NA	1	0	2	-99
312	312	1	27	5	2018-05-27	2	1	1	13	24	37	14	10	3	1		2	4	1	0	-99	-99	-99	-99	-99	-99	-99	-99	-99	-99	-99	3	2	NA	0	NA	NA	NA	NA	NA	NA	NA	NA	NA	NA	0	-99	NA	-99
313	313	1	24	5	2018-05-24	6	1	2	14	1	59	12	32	2	1		1	2	1	0	-99	-99	-99	-99	-99	-99	-99	-99	-99	-99	-99	4	2	7000	1	1	0	0	NA	0	NA	0	NA	0	NA	1	0	2	-99
314	314	1	24	5	2018-05-24	6	1	1	14	2	69	13	12	2	1		2	2	1	0	-99	-99	-99	-99	-99	-99	-99	-99	-99	-99	-99	1	0	2300	0	NA	NA	NA	NA	NA	NA	NA	NA	NA	NA	1	0	2	-99
315	315	1	24	5	2018-05-24	6	1	2	14	3	70	13	58	2	1		1	2	1	0	-99	-99	-99	-99	-99	-99	-99	-99	-99	-99	-99	2	0	5000	0	NA	NA	NA	NA	NA	NA	NA	NA	NA	NA	1	1	1	6
316	316	1	24	5	2018-05-24	6	1	1	14	4	60	14	44	2	1		1	2	1	0	-99	-99	-99	-99	-99	-99	-99	-99	-99	-99	-99	4	4	15000	0	NA	NA	NA	NA	NA	NA	NA	NA	NA	NA	0	-99	NA	-99
317	317	1	24	5	2018-05-24	6	1	1	14	5	62	15	30	2	1		1	2	3	0	-99	-99	-99	-99	-99	-99	-99	-99	-99	-99	-99	3	1	6000	0	NA	NA	NA	NA	NA	NA	NA	NA	NA	NA	0	-99	NA	-99
318	318	1	24	5	2018-05-24	6	1	2	14	6	80	16	10	2	1		1	3	1	0	-99	-99	-99	-99	-99	-99	-99	-99	-99	-99	-99	2	0	5000	0	NA	NA	NA	NA	NA	NA	NA	NA	NA	NA	1	0	1	6
319	319	1	24	5	2018-05-24	7	1	1	14	7	72	11	42	2	1		1	3	1	0	-99	-99	-99	-99	-99	-99	-99	-99	-99	-99	-99	1	0	4000	0	NA	NA	NA	NA	NA	NA	NA	NA	NA	NA	1	0	2	-99
320	320	1	24	5	2018-05-24	7	1	1	14	8	68	12	17	2	1		2	3	1	0	-99	-99	-99	-99	-99	-99	-99	-99	-99	-99	-99	1	0	3000	0	NA	NA	NA	NA	NA	NA	NA	NA	NA	NA	1	0	1	6
321	321	1	24	5	2018-05-24	7	1	1	14	9	78	12	59	2	1		2	3	1	0	-99	-99	-99	-99	-99	-99	-99	-99	-99	-99	-99	1	1	2200	1	0	NA	0	NA	1	1	0	NA	0	NA	1	0	1	9
322	322	1	24	5	2018-05-24	7	1	1	14	10	73	13	47	2	1		2	2	1	0	-99	-99	-99	-99	-99	-99	-99	-99	-99	-99	-99	1	0	2500	1	0	NA	0	NA	1	0	0	NA	0	NA	1	0	1	6
323	323	1	24	5	2018-05-24	7	1	1	14	11	56	14	28	2	1		2	2	1	0	-99	-99	-99	-99	-99	-99	-99	-99	-99	-99	-99	1	1	3200	0	NA	NA	NA	NA	NA	NA	NA	NA	NA	NA	1	0	1	6
324	324	1	24	5	2018-05-24	7	1	1	14	12	47	15	6	2	1		2	5	1	0	-99	-99	-99	-99	-99	-99	-99	-99	-99	-99	-99	4	0	NA	0	NA	NA	NA	NA	NA	NA	NA	NA	NA	NA	0	-99	NA	-99
325	325	1	24	5	2018-05-24	5	1	3	14	13	50	11	39	2	1		2	2	1	0	-99	-99	-99	-99	-99	-99	-99	-99	-99	-99	-99	5	2	3000	1	0	NA	0	NA	1	1	1	1	0	NA	0	-99	NA	-99
326	326	1	24	5	2018-05-24	5	1	2	14	14	43	12	18	2	1		2	3	1	0	-99	-99	-99	-99	-99	-99	-99	-99	-99	-99	-99	2	2	6300	0	NA	NA	NA	NA	NA	NA	NA	NA	NA	NA	0	-99	NA	-99
327	327	1	24	5	2018-05-24	5	1	1	14	15	73	12	56	2	1		2	2	1	0	-99	-99	-99	-99	-99	-99	-99	-99	-99	-99	-99	1	1	1800	1	0	NA	0	NA	1	2	0	NA	0	NA	1	0	2	-99
328	328	1	24	5	2018-05-24	5	1	1	14	16	39	13	33	2	1		2	5	1	0	-99	-99	-99	-99	-99	-99	-99	-99	-99	-99	-99	3	2	7000	0	NA	NA	NA	NA	NA	NA	NA	NA	NA	NA	0	-99	NA	-99
329	329	1	24	5	2018-05-24	5	1	1	14	17	78	14	12	2	1		2	1	1	0	-99	-99	-99	-99	-99	-99	-99	-99	-99	-99	-99	1	1	2000	0	NA	NA	NA	NA	NA	NA	NA	NA	NA	NA	1	1	2	-99
330	330	1	24	5	2018-05-24	5	1	1	14	18	56	14	58	2	1		1	3	1	0	-99	-99	-99	-99	-99	-99	-99	-99	-99	-99	-99	1	0	6000	0	NA	NA	NA	NA	NA	NA	NA	NA	NA	NA	0	-99	NA	-99
331	331	1	24	5	2018-05-24	4	1	2	14	19	50	11	24	2	1		2	1	1	0	-99	-99	-99	-99	-99	-99	-99	-99	-99	-99	-99	2	2	NA	0	NA	NA	NA	NA	NA	NA	NA	NA	NA	NA	1	0	1	3
332	332	1	24	5	2018-05-24	4	1	2	14	20	38	12	7	2	1		2	5	1	0	-99	-99	-99	-99	-99	-99	-99	-99	-99	-99	-99	4	2	8000	0	NA	NA	NA	NA	NA	NA	NA	NA	NA	NA	0	-99	NA	-99
333	333	1	24	5	2018-05-24	14	1	1	14	21	39	12	47	2	1		2	5	1	0	-99	-99	-99	-99	-99	-99	-99	-99	-99	-99	-99	3	2	NA	0	NA	NA	NA	NA	NA	NA	NA	NA	NA	NA	0	-99	NA	-99
334	334	1	24	5	2018-05-24	4	1	2	14	22	48	13	28	2	1		1	3	1	0	-99	-99	-99	-99	-99	-99	-99	-99	-99	-99	-99	3	2	NA	0	NA	NA	NA	NA	NA	NA	NA	NA	NA	NA	0	-99	NA	-99
335	335	1	24	5	2018-05-24	14	1	1	14	23	68	14	50	2	1		2	3	4	0	-99	-99	-99	-99	-99	-99	-99	-99	-99	-99	-99	4	0	5950	0	NA	NA	NA	NA	NA	NA	NA	NA	NA	NA	0	-99	NA	-99
336	336	1	24	5	2018-05-24	4	1	2	14	24	35	14	14	2	1		2	3	1	0	-99	-99	-99	-99	-99	-99	-99	-99	-99	-99	-99	3	1	6000	0	NA	NA	NA	NA	NA	NA	NA	NA	NA	NA	0	-99	NA	-99
337	337	1	26	5	2018-05-26	5	1	1	15	1	60	12	4	3	1		2	3	1	0	-99	-99	-99	-99	-99	-99	-99	-99	-99	-99	-99	2	0	2400	0	NA	NA	NA	NA	NA	NA	NA	NA	NA	NA	0	-99	NA	-99
338	338	1	26	5	2018-05-26	5	1	2	15	2	65	12	42	3	1		2	2	1	0	-99	-99	-99	-99	-99	-99	-99	-99	-99	-99	-99	2	1	5000	0	NA	NA	NA	NA	NA	NA	NA	NA	NA	NA	0	-99	NA	-99
339	339	1	26	5	2018-05-26	5	1	2	15	3	68	13	26	3	1		1	2	1	0	-99	-99	-99	-99	-99	-99	-99	-99	-99	-99	-99	2	0	3300	0	NA	NA	NA	NA	NA	NA	NA	NA	NA	NA	0	-99	NA	-99
340	340	1	26	5	2018-05-26	5	1	1	15	4	32	14	14	3	1		2	3	1	0	-99	-99	-99	-99	-99	-99	-99	-99	-99	-99	-99	3	2	6500	0	NA	NA	NA	NA	NA	NA	NA	NA	NA	NA	0	-99	NA	-99
341	341	1	26	5	2018-05-26	5	1	2	15	5	40	14	58	3	1		1	3	1	0	-99	-99	-99	-99	-99	-99	-99	-99	-99	-99	-99	3	1	4000	0	NA	NA	NA	NA	NA	NA	NA	NA	NA	NA	0	-99	NA	-99
342	342	1	26	5	2018-05-26	5	1	2	15	6	61	15	40	3	1		2	3	1	0	-99	-99	-99	-99	-99	-99	-99	-99	-99	-99	-99	2	0	3800	0	NA	NA	NA	NA	NA	NA	NA	NA	NA	NA	1	0	2	-99
343	343	1	26	5	2018-05-26	4	1	1	15	2	54	12	41	3	1		1	3	1	0	-99	-99	-99	-99	-99	-99	-99	-99	-99	-99	-99	1	1	2500	0	NA	NA	NA	NA	NA	NA	NA	NA	NA	NA	0	-99	NA	-99
344	344	1	26	5	2018-05-26	4	1	1	15	1	62	13	22	3	1		2	2	1	0	-99	-99	-99	-99	-99	-99	-99	-99	-99	-99	-99	1	0	1700	0	NA	NA	NA	NA	NA	NA	NA	NA	NA	NA	0	-99	NA	-99
345	345	1	26	5	2018-05-26	4	1	2	15	4	42	14	4	3	1		2	3	1	0	-99	-99	-99	-99	-99	-99	-99	-99	-99	-99	-99	3	2	6200	0	NA	NA	NA	NA	NA	NA	NA	NA	NA	NA	0	-99	NA	-99
346	346	1	26	5	2018-05-26	4	1	1	15	3	63	14	46	3	1		1	2	1	0	-99	-99	-99	-99	-99	-99	-99	-99	-99	-99	-99	1	0	2200	0	NA	NA	NA	NA	NA	NA	NA	NA	NA	NA	0	-99	NA	-99
347	347	1	26	5	2018-05-26	4	1	1	15	5	66	15	30	3	3		2	2	1	0	-99	-99	-99	-99	-99	-99	-99	-99	-99	-99	-99	1	0	1400	0	NA	NA	NA	NA	NA	NA	NA	NA	NA	NA	1	0	2	-99
348	348	1	26	5	2018-05-26	4	1	2	15	6	83	16	14	3	1		1	2	1	0	-99	-99	-99	-99	-99	-99	-99	-99	-99	-99	-99	2	0	4500	0	NA	NA	NA	NA	NA	NA	NA	NA	NA	NA	1	0	2	-99
349	349	1	26	5	2018-05-26	7	1	1	15	13	39	11	54	3	1		2	5	1	0	-99	-99	-99	-99	-99	-99	-99	-99	-99	-99	-99	5	2	11000	1	0	NA	0	NA	1	1	1	1	0	NA	0	-99	NA	-99
350	350	1	26	5	2018-05-26	7	1	2	15	14	55	12	40	3	1		1	3	1	0	-99	-99	-99	-99	-99	-99	-99	-99	-99	-99	-99	2	1	NA	0	NA	NA	NA	NA	NA	NA	NA	NA	NA	NA	0	-99	NA	-99
351	351	1	26	5	2018-05-26	7	1	4	15	15	52	13	33	3	1		2	2	1	0	-99	-99	-99	-99	-99	-99	-99	-99	-99	-99	-99	5	2	6400	0	NA	NA	NA	NA	NA	NA	NA	NA	NA	NA	1	1	2	-99
352	352	1	26	5	2018-05-26	7	1	1	15	16	52	14	10	3	1		2	3	1	0	-99	-99	-99	-99	-99	-99	-99	-99	-99	-99	-99	2	1	5200	0	NA	NA	NA	NA	NA	NA	NA	NA	NA	NA	0	-99	NA	-99
353	353	1	26	5	2018-05-26	7	1	1	15	17	40	14	55	3	1		2	3	1	0	-99	-99	-99	-99	-99	-99	-99	-99	-99	-99	-99	5	1	11000	1	0	NA	0	NA	1	1	1	1	0	NA	1	1	2	-99
354	354	1	26	5	2018-05-26	7	1	3	15	18	62	15	41	3	1		2	2	1	0	-99	-99	-99	-99	-99	-99	-99	-99	-99	-99	-99	3	0	4650	0	NA	NA	NA	NA	NA	NA	NA	NA	NA	NA	1	0	1	9
355	355	1	26	5	2018-05-26	6	1	1	15	1	46	11	40	4	1		2	3	1	0	-99	-99	-99	-99	-99	-99	-99	-99	-99	-99	-99	1	1	3200	0	NA	NA	NA	NA	NA	NA	NA	NA	NA	NA	0	-99	NA	-99
356	356	1	26	5	2018-05-26	6	1	1	15	2	63	12	20	4	1		2	5	1	0	-99	-99	-99	-99	-99	-99	-99	-99	-99	-99	-99	2	1	4000	0	NA	NA	NA	NA	NA	NA	NA	NA	NA	NA	1	1	1	6
357	357	1	26	5	2018-05-26	6	1	1	15	3	54	12	57	4	1		2	3	1	0	-99	-99	-99	-99	-99	-99	-99	-99	-99	-99	-99	2	2	6000	0	NA	NA	NA	NA	NA	NA	NA	NA	NA	NA	1	0	1	6
358	358	1	26	5	2018-05-26	6	1	1	15	4	64	13	40	4	1		2	3	1	0	-99	-99	-99	-99	-99	-99	-99	-99	-99	-99	-99	1	0	1300	0	NA	NA	NA	NA	NA	NA	NA	NA	NA	NA	0	-99	NA	-99
359	359	1	26	5	2018-05-26	6	1	2	15	5	35	14	23	4	1		1	2	1	0	-99	-99	-99	-99	-99	-99	-99	-99	-99	-99	-99	2	0	4000	0	NA	NA	NA	NA	NA	NA	NA	NA	NA	NA	0	-99	NA	-99
360	360	1	26	5	2018-05-26	6	1	2	15	6	60	15	2	4	1		2	3	1	0	-99	-99	-99	-99	-99	-99	-99	-99	-99	-99	-99	2	0	3000	0	NA	NA	NA	NA	NA	NA	NA	NA	NA	NA	1	1	1	6
361	361	1	29	5	2018-05-29	8	1	1	16	1	68	9	5	2	1		2	2	1	0	-99	-99	-99	-99	-99	-99	-99	-99	-99	-99	-99	1	0	1800	0	NA	NA	NA	NA	NA	NA	NA	NA	NA	NA	0	-99	NA	-99
362	362	1	29	5	2018-05-29	8	1	2	16	2	67	10	12	2	1		1	5	1	1	0	3	48	-99	-99	-99	-99	-99	-99	-99	-99	2	0	NA	1	0	NA	1	0	0	NA	0	NA	0	NA	1	1	2	-99
363	363	1	29	5	2018-05-29	8	1	1	16	3	69	11	1	2	1		2	5	1	0	-99	-99	-99	-99	-99	-99	-99	-99	-99	-99	-99	1	1	2500	0	NA	NA	NA	NA	NA	NA	NA	NA	NA	NA	1	0	2	-99
364	364	1	29	5	2018-05-29	8	1	1	16	4	64	11	44	2	1		1	2	1	0	-99	-99	-99	-99	-99	-99	-99	-99	-99	-99	-99	1	0	1500	0	NA	NA	NA	NA	NA	NA	NA	NA	NA	NA	0	-99	NA	-99
365	365	1	29	5	2018-05-29	8	1	2	16	5	34	12	23	2	1		2	5	1	0	-99	-99	-99	-99	-99	-99	-99	-99	-99	-99	-99	2	1	NA	0	NA	NA	NA	NA	NA	NA	NA	NA	NA	NA	0	-99	NA	-99
366	366	1	29	5	2018-05-29	8	1	1	16	6	85	13	0	2	1		2	3	1	0	-99	-99	-99	-99	-99	-99	-99	-99	-99	-99	-99	1	0	2000	0	NA	NA	NA	NA	NA	NA	NA	NA	NA	NA	1	0	2	-99
367	367	1	29	5	2018-05-29	8	1	2	16	7	66	16	10	2	1		2	3	1	0	-99	-99	-99	-99	-99	-99	-99	-99	-99	-99	-99	2	0	4000	0	NA	NA	NA	NA	NA	NA	NA	NA	NA	NA	1	0	1	6
368	368	1	29	5	2018-05-29	8	1	3	16	8	55	17	10	2	1		2	5	1	0	-99	-99	-99	-99	-99	-99	-99	-99	-99	-99	-99	3	2	NA	1	0	NA	0	NA	0	NA	0	NA	0	NA	0	-99	NA	-99
369	369	1	29	5	2018-05-29	8	1	2	16	9	56	18	10	2	1		2	5	1	0	-99	-99	-99	-99	-99	-99	-99	-99	-99	-99	-99	2	NA	NA	0	NA	NA	NA	NA	NA	NA	NA	NA	NA	NA	0	-99	NA	-99
370	370	1	29	5	2018-05-29	8	1	1	16	10	36	18	45	2	1		1	2	1	0	-99	-99	-99	-99	-99	-99	-99	-99	-99	-99	-99	1	0	1200	0	NA	NA	NA	NA	NA	NA	NA	NA	NA	NA	1	0	1	9
371	371	1	29	5	2018-05-29	8	1	3	16	11	65	19	30	2	1		2	5	1	0	-99	-99	-99	-99	-99	-99	-99	-99	-99	-99	-99	3	1	7000	0	NA	NA	NA	NA	NA	NA	NA	NA	NA	NA	0	-99	NA	-99
372	372	1	23	5	2018-05-23	8	1	1	16	12	67	20	10	2	1		1	2	1	0	-99	-99	-99	-99	-99	-99	-99	-99	-99	-99	-99	1	0	1700	0	NA	NA	NA	NA	NA	NA	NA	NA	NA	NA	1	0	2	-99
373	373	1	30	5	2018-05-30	8	1	2	16	13	31	9	14	2	1		2	5	1	0	-99	-99	-99	-99	-99	-99	-99	-99	-99	-99	-99	2	1	NA	0	NA	NA	NA	NA	NA	NA	NA	NA	NA	NA	0	-99	NA	-99
374	374	1	30	5	2018-05-30	8	1	1	16	14	66	10	59	2	1		1	5	1	0	-99	-99	-99	-99	-99	-99	-99	-99	-99	-99	-99	1	0	1500	0	NA	NA	NA	NA	NA	NA	NA	NA	NA	NA	1	0	1	6
375	375	1	30	5	2018-05-30	8	1	2	16	15	64	11	35	2	1		1	2	1	0	-99	-99	-99	-99	-99	-99	-99	-99	-99	-99	-99	2	0	3000	0	NA	NA	NA	NA	NA	NA	NA	NA	NA	NA	0	-99	NA	-99
376	376	1	30	5	2018-05-30	8	1	2	16	16	38	11	40	2	1		1	3	1	0	-99	-99	-99	-99	-99	-99	-99	-99	-99	-99	-99	2	0	2000	0	NA	NA	NA	NA	NA	NA	NA	NA	NA	NA	1	0	2	-99
377	377	1	30	5	2018-05-30	8	1	2	16	17	92	12	20	2	1		2	3	1	0	-99	-99	-99	-99	-99	-99	-99	-99	-99	-99	-99	2	0	1800	0	NA	NA	NA	NA	NA	NA	NA	NA	NA	NA	1	0	2	-99
378	378	1	30	5	2018-05-30	8	1	2	16	18	38	12	26	2	1		1	5	1	0	-99	-99	-99	-99	-99	-99	-99	-99	-99	-99	-99	2	2	15000	0	NA	NA	NA	NA	NA	NA	NA	NA	NA	NA	0	-99	NA	-99
379	379	1	30	5	2018-05-30	8	1	1	16	19	79	15	10	2	1		2	1	1	0	-99	-99	-99	-99	-99	-99	-99	-99	-99	-99	-99	1	0	1500	1	1	0	0	NA	0	NA	0	NA	0	NA	1	0	1	4
380	380	1	30	5	2018-05-30	8	1	1	16	20	48	15	45	2	3		2	3	1	0	-99	-99	-99	-99	-99	-99	-99	-99	-99	-99	-99	1	0	1200	0	NA	NA	NA	NA	NA	NA	NA	NA	NA	NA	1	0	1	4
381	381	1	30	5	2018-05-30	8	1	2	16	21	63	16	35	2	1		2	3	1	0	-99	-99	-99	-99	-99	-99	-99	-99	-99	-99	-99	2	0	3500	0	NA	NA	NA	NA	NA	NA	NA	NA	NA	NA	1	0	2	-99
382	382	1	30	5	2018-05-30	8	1	1	16	22	56	17	15	2	1		2	3	1	0	-99	-99	-99	-99	-99	-99	-99	-99	-99	-99	-99	1	1	3000	0	NA	NA	NA	NA	NA	NA	NA	NA	NA	NA	0	-99	NA	-99
383	383	1	30	5	2018-05-30	8	1	2	16	23	39	17	50	2	1		1	3	1	0	-99	-99	-99	-99	-99	-99	-99	-99	-99	-99	-99	2	1	4000	0	NA	NA	NA	NA	NA	NA	NA	NA	NA	NA	0	-99	NA	-99
384	384	1	30	5	2018-05-30	8	1	1	16	24	63	18	35	2	1		1	3	1	0	-99	-99	-99	-99	-99	-99	-99	-99	-99	-99	-99	2	1	6000	0	NA	NA	NA	NA	NA	NA	NA	NA	NA	NA	0	-99	NA	-99
385	385	1	31	5	2018-05-31	8	1	2	17	1	77	9	5	2	1		2	3	1	1	1	-99	1	-99	-99	-99	-99	-99	-99	-99	-99	2	1	3000	0	NA	NA	NA	NA	NA	NA	NA	NA	NA	NA	1	1	1	6
386	386	1	31	5	2018-05-31	8	1	3	17	2	57	10	5	2	1		2	5	1	0	-99	-99	-99	-99	-99	-99	-99	-99	-99	-99	-99	3	0	NA	0	NA	NA	NA	NA	NA	NA	NA	NA	NA	NA	0	-99	NA	-99
387	387	1	31	5	2018-05-31	8	1	2	17	3	37	10	45	2	1		2	2	1	0	-99	-99	-99	-99	-99	-99	-99	-99	-99	-99	-99	3	1	4000	0	NA	NA	NA	NA	NA	NA	NA	NA	NA	NA	0	-99	NA	-99
388	388	1	31	5	2018-05-31	8	1	1	17	4	84	11	20	2	1		2	2	1	0	-99	-99	-99	-99	-99	-99	-99	-99	-99	-99	-99	1	0	1500	0	NA	NA	NA	NA	NA	NA	NA	NA	NA	NA	1	0	2	-99
389	389	1	31	5	2018-05-31	8	1	3	17	5	69	12	10	2	1		2	3	1	0	-99	-99	-99	-99	-99	-99	-99	-99	-99	-99	-99	3	0	5000	0	NA	NA	NA	NA	NA	NA	NA	NA	NA	NA	1	0	1	6
390	390	1	31	5	2018-05-31	8	1	2	17	6	52	12	45	2	1		2	5	1	0	-99	-99	-99	-99	-99	-99	-99	-99	-99	-99	-99	2	0	NA	0	NA	NA	NA	NA	NA	NA	NA	NA	NA	NA	0	-99	NA	-99
391	391	1	31	5	2018-05-31	8	1	2	17	7	62	15	5	2	1		1	3	1	0	-99	-99	-99	-99	-99	-99	-99	-99	-99	-99	-99	2	1	3000	1	0	NA	0	NA	1	0	0	NA	0	NA	0	-99	NA	-99
392	392	1	31	5	2018-05-31	8	1	1	17	8	80	15	40	2	1		1	1	1	0	-99	-99	-99	-99	-99	-99	-99	-99	-99	-99	-99	1	0	2000	0	NA	NA	NA	NA	NA	NA	NA	NA	NA	NA	1	1	2	-99
393	393	1	31	5	2018-05-31	8	1	2	17	9	30	16	15	2	1		2	3	5	0	-99	-99	-99	-99	-99	-99	-99	-99	-99	-99	-99	5	1	NA	0	NA	NA	NA	NA	NA	NA	NA	NA	NA	NA	0	-99	NA	-99
394	394	1	31	5	2018-05-31	8	1	2	17	10	41	16	50	2	1		2	3	1	1	1	-99	12	-99	-99	-99	-99	-99	-99	-99	-99	5	0	4000	0	NA	NA	NA	NA	NA	NA	NA	NA	NA	NA	1	1	1	6
395	395	1	31	5	2018-05-31	8	1	2	17	11	56	17	30	2	1		2	2	1	0	-99	-99	-99	-99	-99	-99	-99	-99	-99	-99	-99	2	0	NA	1	0	NA	0	NA	1	0	0	NA	0	NA	0	-99	NA	-99
396	396	1	31	5	2018-05-31	8	1	2	17	12	66	18	12	2	1		2	3	1	1	1	-99	1	-99	-99	-99	-99	-99	-99	-99	-99	2	0	NA	0	NA	NA	NA	NA	NA	NA	NA	NA	NA	NA	0	-99	NA	-99
397	397	1	1	6	2018-06-01	8	1	2	17	13	52	9	0	2	1		1	3	1	1	1	-99	2	-99	-99	-99	-99	-99	-99	-99	-99	2	2	7000	0	NA	NA	NA	NA	NA	NA	NA	NA	NA	NA	0	-99	NA	-99
398	398	1	1	6	2018-06-01	8	1	2	17	14	57	9	40	2	1		1	3	1	1	1	-99	2	-99	-99	-99	-99	-99	-99	-99	-99	2	2	6000	1	0	NA	0	NA	1	0	0	NA	0	NA	1	0	2	-99
399	399	1	1	6	2018-06-01	8	1	1	17	15	84	10	25	2	1		2	3	1	1	1	-99	2	-99	-99	-99	-99	-99	-99	-99	-99	1	0	1500	0	NA	NA	NA	NA	NA	NA	NA	NA	NA	NA	1	0	2	-99
400	400	1	1	6	2018-06-01	8	1	3	17	16	65	11	0	2	1		1	3	1	1	1	-99	2	-99	-99	-99	-99	-99	-99	-99	-99	5	1	6000	0	NA	NA	NA	NA	NA	NA	NA	NA	NA	NA	0	-99	NA	-99
401	401	1	1	6	2018-06-01	8	1	2	17	17	33	11	45	2	1		1	3	1	0	-99	-99	-99	-99	-99	-99	-99	-99	-99	-99	-99	3	2	6000	0	NA	NA	NA	NA	NA	NA	NA	NA	NA	NA	0	-99	NA	-99
402	402	1	1	6	2018-06-01	8	1	1	17	18	77	12	25	2	1		2	1	1	0	-99	-99	-99	-99	-99	-99	-99	-99	-99	-99	-99	1	0	1500	0	NA	NA	NA	NA	NA	NA	NA	NA	NA	NA	1	0	1	6
403	403	1	1	6	2018-06-01	8	1	2	17	19	37	15	2	2	1		2	3	1	0	-99	-99	-99	-99	-99	-99	-99	-99	-99	-99	-99	3	1	4000	0	NA	NA	NA	NA	NA	NA	NA	NA	NA	NA	0	-99	NA	-99
404	404	1	1	6	2018-06-01	8	1	2	17	20	64	15	40	2	1		2	5	1	0	-99	-99	-99	-99	-99	-99	-99	-99	-99	-99	-99	2	0	4000	0	NA	NA	NA	NA	NA	NA	NA	NA	NA	NA	1	0	1	9
405	405	1	1	6	2018-06-01	8	1	1	17	21	69	16	20	2	1		2	5	1	0	-99	-99	-99	-99	-99	-99	-99	-99	-99	-99	-99	1	0	1500	0	NA	NA	NA	NA	NA	NA	NA	NA	NA	NA	0	-99	NA	-99
406	406	1	1	6	2018-06-01	2	1	2	17	22	66	17	0	2	1		2	3	1	1	1	-99	1	-99	-99	-99	-99	-99	-99	-99	-99	2	0	4000	0	NA	NA	NA	NA	NA	NA	NA	NA	NA	NA	1	1	1	6
407	407	1	1	6	2018-06-01	8	1	2	17	23	79	17	35	2	1		2	1	1	1	1	-99	1	-99	-99	-99	-99	-99	-99	-99	-99	2	1	5000	0	NA	NA	NA	NA	NA	NA	NA	NA	NA	NA	1	0	1	6
408	408	1	1	6	2018-06-01	8	1	1	17	24	66	18	10	2	1		1	3	1	1	1	-99	1	-99	-99	-99	-99	-99	-99	-99	-99	1	0	1500	0	NA	NA	NA	NA	NA	NA	NA	NA	NA	NA	0	-99	NA	-99
409	409	1	30	5	2018-05-30	5	1	1	18	1	57	9	0	3	1		1	3	1	0	-99	-99	-99	-99	-99	-99	-99	-99	-99	-99	-99	1	0	3200	0	NA	NA	NA	NA	NA	NA	NA	NA	NA	NA	0	-99	NA	-99
410	410	1	30	5	2018-05-30	5	1	1	18	2	67	9	35	3	1		1	2	1	0	-99	-99	-99	-99	-99	-99	-99	-99	-99	-99	-99	2	0	3640	0	NA	NA	NA	NA	NA	NA	NA	NA	NA	NA	0	-99	NA	-99
411	411	1	30	5	2018-05-30	5	1	1	18	3	53	10	15	3	1		2	2	1	0	-99	-99	-99	-99	-99	-99	-99	-99	-99	-99	-99	2	0	4600	0	NA	NA	NA	NA	NA	NA	NA	NA	NA	NA	1	0	2	-99
412	412	1	30	5	2018-05-30	5	1	3	18	4	82	10	48	3	1		2	1	1	0	-99	-99	-99	-99	-99	-99	-99	-99	-99	-99	-99	3	0	NA	0	NA	NA	NA	NA	NA	NA	NA	NA	NA	NA	0	-99	NA	-99
413	413	1	30	5	2018-05-30	5	1	1	18	5	52	11	15	3	1		2	3	1	0	-99	-99	-99	-99	-99	-99	-99	-99	-99	-99	-99	1	1	3600	0	NA	NA	NA	NA	NA	NA	NA	NA	NA	NA	0	-99	NA	-99
414	414	1	7	6	2018-06-07	4	1	1	18	6	69	13	0	3	1		2	3	1	0	-99	-99	-99	-99	-99	-99	-99	-99	-99	-99	-99	2	0	11000	0	NA	NA	NA	NA	NA	NA	NA	NA	NA	NA	1	0	1	9
415	415	1	31	5	2018-05-31	5	1	1	18	7	72	9	0	3	1		2	5	1	0	-99	-99	-99	-99	-99	-99	-99	-99	-99	-99	-99	2	0	3600	0	NA	NA	NA	NA	NA	NA	NA	NA	NA	NA	1	0	1	6
416	416	1	31	5	2018-05-31	5	1	1	18	8	66	11	48	3	1		2	2	1	0	-99	-99	-99	-99	-99	-99	-99	-99	-99	-99	-99	1	0	2200	0	NA	NA	NA	NA	NA	NA	NA	NA	NA	NA	1	1	2	-99
417	417	1	31	5	2018-05-31	5	1	1	18	9	75	9	31	3	1		1	3	1	0	-99	-99	-99	-99	-99	-99	-99	-99	-99	-99	-99	1	1	3500	0	NA	NA	NA	NA	NA	NA	NA	NA	NA	NA	0	-99	NA	-99
418	418	1	31	5	2018-05-31	5	1	1	18	10	66	10	4	3	1		2	2	1	0	-99	-99	-99	-99	-99	-99	-99	-99	-99	-99	-99	1	0	1800	0	NA	NA	NA	NA	NA	NA	NA	NA	NA	NA	1	0	2	-99
419	419	1	31	5	2018-05-31	5	1	3	18	11	46	11	15	3	1		2	3	1	0	-99	-99	-99	-99	-99	-99	-99	-99	-99	-99	-99	4	1	NA	0	NA	NA	NA	NA	NA	NA	NA	NA	NA	NA	0	-99	NA	-99
420	420	1	31	5	2018-05-31	5	1	1	18	12	70	10	40	3	1		2	2	3	1	0	3	48	-99	-99	-99	-99	-99	-99	-99	-99	2	0	NA	1	0	NA	0	NA	1	2	0	NA	0	NA	1	1	2	-99
421	421	1	7	6	2018-06-07	4	1	1	18	13	58	10	0	3	1		1	2	1	0	-99	-99	-99	-99	-99	-99	-99	-99	-99	-99	-99	2	1	10000	0	NA	NA	NA	NA	NA	NA	NA	NA	NA	NA	1	0	2	-99
422	422	1	31	5	2018-05-31	5	1	2	18	14	60	13	45	3	1		2	3	1	0	-99	-99	-99	-99	-99	-99	-99	-99	-99	-99	-99	2	0	4000	0	NA	NA	NA	NA	NA	NA	NA	NA	NA	NA	1	0	2	-99
423	423	1	31	5	2018-05-31	5	1	1	18	15	79	14	21	3	1		2	2	1	0	-99	-99	-99	-99	-99	-99	-99	-99	-99	-99	-99	1	0	1900	0	NA	NA	NA	NA	NA	NA	NA	NA	NA	NA	1	0	2	-99
424	424	1	7	6	2018-06-07	4	1	1	18	16	81	10	45	3	1		2	1	1	0	-99	-99	-99	-99	-99	-99	-99	-99	-99	-99	-99	1	0	2100	0	NA	NA	NA	NA	NA	NA	NA	NA	NA	NA	1	0	2	-99
425	425	1	31	5	2018-05-31	5	1	1	18	17	36	15	40	3	1		1	2	1	0	-99	-99	-99	-99	-99	-99	-99	-99	-99	-99	-99	1	1	4500	0	NA	NA	NA	NA	NA	NA	NA	NA	NA	NA	0	-99	NA	-99
426	426	1	31	5	2018-05-31	5	1	1	18	18	36	16	20	3	1		2	2	1	0	-99	-99	-99	-99	-99	-99	-99	-99	-99	-99	-99	4	2	6300	0	NA	NA	NA	NA	NA	NA	NA	NA	NA	NA	0	-99	NA	-99
427	427	1	7	6	2018-06-07	4	1	1	18	20	62	12	15	3	1		2	2	1	0	-99	-99	-99	-99	-99	-99	-99	-99	-99	-99	-99	2	0	10000	0	NA	NA	NA	NA	NA	NA	NA	NA	NA	NA	1	1	1	6
428	428	1	7	6	2018-06-07	4	1	1	18	19	60	11	25	3	1		1	2	3	0	-99	-99	-99	-99	-99	-99	-99	-99	-99	-99	-99	1	1	1500	0	NA	NA	NA	NA	NA	NA	NA	NA	NA	NA	1	1	2	-99
429	429	1	30	5	2018-05-30	5	1	3	18	21	47	14	23	3	1		2	3	1	0	-99	-99	-99	-99	-99	-99	-99	-99	-99	-99	-99	3	2	7200	0	NA	NA	NA	NA	NA	NA	NA	NA	NA	NA	0	-99	NA	-99
430	430	1	30	5	2018-05-30	5	2	2	18	22	55	15	1	3	1		2	3	1	0	-99	-99	-99	-99	-99	-99	-99	-99	-99	-99	-99	2	0	4100	0	NA	NA	NA	NA	NA	NA	NA	NA	NA	NA	0	-99	NA	-99
431	431	1	30	5	2018-05-30	5	1	1	18	23	49	15	45	3	1		2	5	1	0	-99	-99	-99	-99	-99	-99	-99	-99	-99	-99	-99	1	1	3800	0	NA	NA	NA	NA	NA	NA	NA	NA	NA	NA	0	-99	NA	-99
432	432	1	30	5	2018-05-30	5	1	1	18	24	66	16	25	3	1		1	2	1	0	-99	-99	-99	-99	-99	-99	-99	-99	-99	-99	-99	1	0	1860	0	NA	NA	NA	NA	NA	NA	NA	NA	NA	NA	0	-99	NA	-99
433	433	1	29	5	2018-05-29	6	1	2	19	1	52	9	40	4	1		1	2	1	0	-99	-99	-99	-99	-99	-99	-99	-99	-99	-99	-99	2	0	4400	0	NA	NA	NA	NA	NA	NA	NA	NA	NA	NA	1	1	1	6
434	434	1	29	5	2018-05-29	6	1	1	19	2	38	10	20	4	1		2	2	1	0	-99	-99	-99	-99	-99	-99	-99	-99	-99	-99	-99	5	0	NA	0	NA	NA	NA	NA	NA	NA	NA	NA	NA	NA	0	-99	NA	-99
435	435	1	29	5	2018-05-29	6	1	2	19	3	63	10	52	4	1		2	5	2	1	0	1	48	-99	-99	-99	-99	-99	-99	-99	-99	2	0	4000	1	0	NA	0	NA	1	1	0	NA	0	NA	1	0	2	-99
436	436	1	29	5	2018-05-29	6	1	1	19	4	58	11	40	4	1		2	5	1	0	-99	-99	-99	-99	-99	-99	-99	-99	-99	-99	-99	2	0	5000	0	NA	NA	NA	NA	NA	NA	NA	NA	NA	NA	0	-99	NA	-99
437	437	1	29	5	2018-05-29	6	1	2	19	5	77	12	30	4	1		2	3	1	0	-99	-99	-99	-99	-99	-99	-99	-99	-99	-99	-99	2	0	4000	0	NA	NA	NA	NA	NA	NA	NA	NA	NA	NA	1	0	1	4
438	438	1	29	5	2018-05-29	6	1	1	19	6	61	13	8	4	1		2	3	1	0	-99	-99	-99	-99	-99	-99	-99	-99	-99	-99	-99	1	0	3100	0	NA	NA	NA	NA	NA	NA	NA	NA	NA	NA	0	-99	NA	-99
439	439	1	29	5	2018-05-29	4	1	1	19	7	64	10	0	4	1		2	3	1	0	-99	-99	-99	-99	-99	-99	-99	-99	-99	-99	-99	1	0	1700	0	NA	NA	NA	NA	NA	NA	NA	NA	NA	NA	1	0	2	-99
440	440	1	29	5	2018-05-29	4	1	2	19	8	80	10	40	4	1		1	1	1	0	-99	-99	-99	-99	-99	-99	-99	-99	-99	-99	-99	2	1	4000	0	NA	NA	NA	NA	NA	NA	NA	NA	NA	NA	0	-99	NA	-99
441	441	1	29	5	2018-05-29	4	1	1	19	9	30	12	0	1	1		2	1	1	0	-99	-99	-99	-99	-99	-99	-99	-99	-99	-99	-99	4	0	NA	0	NA	NA	NA	NA	NA	NA	NA	NA	NA	NA	0	-99	NA	-99
442	442	1	29	5	2018-05-29	4	1	1	19	10	89	12	40	4	1		1	1	1	0	-99	-99	-99	-99	-99	-99	-99	-99	-99	-99	-99	1	0	2000	0	NA	NA	NA	NA	NA	NA	NA	NA	NA	NA	0	-99	NA	-99
443	443	1	29	5	2018-05-29	4	1	1	19	11	63	13	20	4	1		2	3	1	0	-99	-99	-99	-99	-99	-99	-99	-99	-99	-99	-99	2	2	NA	0	NA	NA	NA	NA	NA	NA	NA	NA	NA	NA	0	-99	NA	-99
444	444	1	29	5	2018-05-29	4	1	1	19	12	80	14	0	4	1		1	3	1	0	-99	-99	-99	-99	-99	-99	-99	-99	-99	-99	-99	1	0	2200	0	NA	NA	NA	NA	NA	NA	NA	NA	NA	NA	1	0	2	-99
445	445	1	29	5	2018-05-29	6	1	2	19	13	37	13	58	4	1		2	2	1	0	-99	-99	-99	-99	-99	-99	-99	-99	-99	-99	-99	4	1	8000	0	NA	NA	NA	NA	NA	NA	NA	NA	NA	NA	0	-99	NA	-99
446	446	1	29	5	2018-05-29	6	1	1	19	14	80	14	40	4	1		2	5	1	0	-99	-99	-99	-99	-99	-99	-99	-99	-99	-99	-99	1	0	1600	0	NA	NA	NA	NA	NA	NA	NA	NA	NA	NA	1	0	2	-99
447	447	1	29	5	2018-05-29	6	1	1	19	15	77	15	16	4	1		2	1	1	0	-99	-99	-99	-99	-99	-99	-99	-99	-99	-99	-99	1	0	1800	0	NA	NA	NA	NA	NA	NA	NA	NA	NA	NA	0	-99	NA	-99
448	448	1	29	5	2018-05-29	6	1	1	19	16	80	15	53	4	1		1	5	1	0	-99	-99	-99	-99	-99	-99	-99	-99	-99	-99	-99	1	0	2100	0	NA	NA	NA	NA	NA	NA	NA	NA	NA	NA	0	-99	NA	-99
449	449	1	29	5	2018-05-29	6	1	2	19	17	54	16	42	4	1		2	2	1	0	-99	-99	-99	-99	-99	-99	-99	-99	-99	-99	-99	2	0	3500	0	NA	NA	NA	NA	NA	NA	NA	NA	NA	NA	0	-99	NA	-99
450	450	1	29	5	2018-05-29	6	1	1	19	18	59	17	27	4	1		2	2	1	0	-99	-99	-99	-99	-99	-99	-99	-99	-99	-99	-99	2	0	4700	1	0	NA	0	NA	1	2	0	NA	0	NA	1	0	2	-99
451	451	1	29	5	2018-05-29	4	1	1	19	19	54	15	0	4	1		2	2	1	0	-99	-99	-99	-99	-99	-99	-99	-99	-99	-99	-99	2	0	3000	0	NA	NA	NA	NA	NA	NA	NA	NA	NA	NA	1	0	1	7
452	452	1	29	5	2018-05-29	4	1	1	19	20	55	15	40	4	1		2	2	1	0	-99	-99	-99	-99	-99	-99	-99	-99	-99	-99	-99	4	2	6000	0	NA	NA	NA	NA	NA	NA	NA	NA	NA	NA	0	-99	NA	-99
453	453	1	29	5	2018-05-29	4	1	1	19	21	65	16	20	4	1		2	2	1	0	-99	-99	-99	-99	-99	-99	-99	-99	-99	-99	-99	2	0	5000	0	NA	NA	NA	NA	NA	NA	NA	NA	NA	NA	1	0	2	-99
454	454	1	29	5	2018-05-29	4	1	1	19	22	41	17	20	4	1		2	2	1	0	-99	-99	-99	-99	-99	-99	-99	-99	-99	-99	-99	3	0	0	0	NA	NA	NA	NA	NA	NA	NA	NA	NA	NA	1	0	2	-99
455	455	1	29	5	2018-05-29	4	1	1	19	23	58	18	0	4	1		1	2	1	1	0	3	48	-99	-99	-99	-99	-99	-99	-99	-99	1	0	900	0	NA	NA	NA	NA	NA	NA	NA	NA	NA	NA	0	-99	NA	-99
456	456	1	29	5	2018-05-29	4	1	1	19	24	64	18	40	4	1		2	3	1	0	-99	-99	-99	-99	-99	-99	-99	-99	-99	-99	-99	1	0	1400	0	NA	NA	NA	NA	NA	NA	NA	NA	NA	NA	0	-99	NA	-99
457	457	1	25	5	2018-05-25	4	1	1	20	1	74	11	23	4	1		2	1	1	0	-99	-99	-99	-99	-99	-99	-99	-99	-99	-99	-99	1	0	2600	0	NA	NA	NA	NA	NA	NA	NA	NA	NA	NA	1	1	2	-99
458	458	1	25	5	2018-05-25	4	1	1	20	2	59	12	0	4	1		2	2	1	0	-99	-99	-99	-99	-99	-99	-99	-99	-99	-99	-99	1	1	3000	0	NA	NA	NA	NA	NA	NA	NA	NA	NA	NA	0	-99	NA	-99
459	459	1	25	5	2018-05-25	4	1	2	20	3	50	12	50	4	1		2	3	1	0	-99	-99	-99	-99	-99	-99	-99	-99	-99	-99	-99	2	2	3000	0	NA	NA	NA	NA	NA	NA	NA	NA	NA	NA	0	-99	NA	-99
460	460	1	25	5	2018-05-25	4	1	2	20	4	57	13	33	4	1		1	5	1	0	-99	-99	-99	-99	-99	-99	-99	-99	-99	-99	-99	3	3	NA	0	NA	NA	NA	NA	NA	NA	NA	NA	NA	NA	1	0	2	-99
461	461	1	25	5	2018-05-25	4	1	2	20	5	61	14	13	4	1		1	1	1	0	-99	-99	-99	-99	-99	-99	-99	-99	-99	-99	-99	2	0	3000	0	NA	NA	NA	NA	NA	NA	NA	NA	NA	NA	1	0	2	-99
462	462	1	25	5	2018-05-25	4	1	2	20	6	51	14	56	4	1		2	5	1	0	-99	-99	-99	-99	-99	-99	-99	-99	-99	-99	-99	5	2	NA	0	NA	NA	NA	NA	NA	NA	NA	NA	NA	NA	1	0	2	-99
463	463	1	25	5	2018-05-25	5	1	2	20	7	56	12	14	4	1		2	3	1	0	-99	-99	-99	-99	-99	-99	-99	-99	-99	-99	-99	2	1	2000	0	NA	NA	NA	NA	NA	NA	NA	NA	NA	NA	1	0	2	-99
464	464	1	25	5	2018-05-25	5	1	2	20	8	41	12	52	4	1		2	3	1	0	-99	-99	-99	-99	-99	-99	-99	-99	-99	-99	-99	4	1	6000	0	NA	NA	NA	NA	NA	NA	NA	NA	NA	NA	0	-99	NA	-99
465	465	1	25	5	2018-05-25	5	1	2	20	9	80	13	34	4	1		2	2	1	0	-99	-99	-99	-99	-99	-99	-99	-99	-99	-99	-99	2	0	3650	0	NA	NA	NA	NA	NA	NA	NA	NA	NA	NA	0	-99	NA	-99
466	466	1	25	5	2018-05-25	5	1	1	20	10	76	14	12	4	1		2	1	1	0	-99	-99	-99	-99	-99	-99	-99	-99	-99	-99	-99	1	0	1978	1	0	NA	0	NA	1	2	0	NA	0	NA	0	-99	NA	-99
467	467	1	25	5	2018-05-25	5	1	1	20	11	44	14	59	4	1		2	2	1	0	-99	-99	-99	-99	-99	-99	-99	-99	-99	-99	-99	3	2	7000	0	NA	NA	NA	NA	NA	NA	NA	NA	NA	NA	0	-99	NA	-99
468	468	1	25	5	2018-05-25	5	1	3	20	12	47	15	38	4	1		2	2	1	0	-99	-99	-99	-99	-99	-99	-99	-99	-99	-99	-99	3	1	6700	0	NA	NA	NA	NA	NA	NA	NA	NA	NA	NA	0	-99	NA	-99
469	469	1	25	5	2018-05-25	6	1	2	20	1	81	12	32	4	1		1	2	1	0	-99	-99	-99	-99	-99	-99	-99	-99	-99	-99	-99	2	0	4200	0	NA	NA	NA	NA	NA	NA	NA	NA	NA	NA	0	-99	NA	-99
470	470	1	25	5	2018-05-25	6	1	1	20	2	80	13	10	4	1		2	1	1	0	-99	-99	-99	-99	-99	-99	-99	-99	-99	-99	-99	1	0	2100	0	NA	NA	NA	NA	NA	NA	NA	NA	NA	NA	1	0	1	6
471	471	1	25	5	2018-05-25	6	1	2	20	3	78	13	43	4	1		2	2	1	0	-99	-99	-99	-99	-99	-99	-99	-99	-99	-99	-99	2	0	5200	0	NA	NA	NA	NA	NA	NA	NA	NA	NA	NA	1	0	2	-99
472	472	1	25	5	2018-05-25	6	1	2	20	4	35	14	28	4	1		2	4	1	0	-99	-99	-99	-99	-99	-99	-99	-99	-99	-99	-99	4	2	5400	0	NA	NA	NA	NA	NA	NA	NA	NA	NA	NA	0	-99	NA	-99
473	473	1	25	5	2018-05-25	6	1	1	20	5	47	15	8	4	1		2	3	1	0	-99	-99	-99	-99	-99	-99	-99	-99	-99	-99	-99	2	1	5000	0	NA	NA	NA	NA	NA	NA	NA	NA	NA	NA	1	1	1	6
474	474	1	25	5	2018-05-25	6	1	1	20	6	40	15	49	4	1		1	4	1	0	-99	-99	-99	-99	-99	-99	-99	-99	-99	-99	-99	3	2	6200	0	NA	NA	NA	NA	NA	NA	NA	NA	NA	NA	0	-99	NA	-99
475	475	1	25	5	2018-05-25	7	1	2	20	19	57	11	27	4	1		2	2	1	0	-99	-99	-99	-99	-99	-99	-99	-99	-99	-99	-99	2	2	8000	0	NA	NA	NA	NA	NA	NA	NA	NA	NA	NA	1	1	1	6
476	476	1	25	5	2018-05-25	7	1	1	20	20	85	12	9	4	1		2	1	1	0	-99	-99	-99	-99	-99	-99	-99	-99	-99	-99	-99	1	0	1400	0	NA	NA	NA	NA	NA	NA	NA	NA	NA	NA	1	0	2	-99
477	477	1	25	5	2018-05-25	7	1	4	20	21	56	12	50	4	1		1	2	1	0	-99	-99	-99	-99	-99	-99	-99	-99	-99	-99	-99	6	2	8000	0	NA	NA	NA	NA	NA	NA	NA	NA	NA	NA	1	1	2	-99
478	478	1	25	5	2018-05-25	7	1	1	20	22	50	13	42	4	1		1	2	1	0	-99	-99	-99	-99	-99	-99	-99	-99	-99	-99	-99	1	0	1500	0	NA	NA	NA	NA	NA	NA	NA	NA	NA	NA	1	0	1	6
479	479	1	25	5	2018-05-25	7	1	2	20	23	47	14	26	4	1		2	3	1	0	-99	-99	-99	-99	-99	-99	-99	-99	-99	-99	-99	4	3	NA	0	NA	NA	NA	NA	NA	NA	NA	NA	NA	NA	1	0	1	6
480	480	1	25	5	2018-05-25	7	1	2	20	24	66	15	11	4	1		1	2	1	0	-99	-99	-99	-99	-99	-99	-99	-99	-99	-99	-99	2	0	3000	0	NA	NA	NA	NA	NA	NA	NA	NA	NA	NA	0	-99	NA	-99
481	481	1	22	5	2018-05-22	3	1	1	21	1	37	10	48	4	1		1	3	1	0	-99	-99	-99	-99	-99	-99	-99	-99	-99	-99	-99	5	1	5500	0	NA	NA	NA	NA	NA	NA	NA	NA	NA	NA	0	-99	NA	-99
482	482	1	22	5	2018-05-22	3	1	1	21	2	62	11	21	4	1		1	1	1	0	-99	-99	-99	-99	-99	-99	-99	-99	-99	-99	-99	1	0	1684	0	NA	NA	NA	NA	NA	NA	NA	NA	NA	NA	0	-99	NA	-99
483	483	1	22	5	2018-05-22	3	1	1	21	3	70	11	51	4	1		2	5	1	0	-99	-99	-99	-99	-99	-99	-99	-99	-99	-99	-99	1	0	1600	0	NA	NA	NA	NA	NA	NA	NA	NA	NA	NA	1	1	1	9
484	484	1	22	5	2018-05-22	3	1	2	21	4	60	12	55	4	1		2	3	1	0	-99	-99	-99	-99	-99	-99	-99	-99	-99	-99	-99	2	0	3200	0	NA	NA	NA	NA	NA	NA	NA	NA	NA	NA	1	0	2	-99
485	485	1	22	5	2018-05-22	3	1	1	21	5	60	13	25	4	1		1	2	1	0	-99	-99	-99	-99	-99	-99	-99	-99	-99	-99	-99	3	0	2000	0	NA	NA	NA	NA	NA	NA	NA	NA	NA	NA	1	0	2	-99
486	486	1	22	5	2018-05-22	3	1	2	21	6	42	14	13	4	1		1	3	1	0	-99	-99	-99	-99	-99	-99	-99	-99	-99	-99	-99	5	2	5000	0	NA	NA	NA	NA	NA	NA	NA	NA	NA	NA	0	-99	NA	-99
487	487	1	22	5	2018-05-22	3	1	1	21	7	59	15	21	4	1		2	2	1	0	-99	-99	-99	-99	-99	-99	-99	-99	-99	-99	-99	1	0	1400	0	NA	NA	NA	NA	NA	NA	NA	NA	NA	NA	1	0	2	-99
488	488	1	22	5	2018-05-22	3	1	1	21	8	32	16	30	4	1		1	2	1	0	-99	-99	-99	-99	-99	-99	-99	-99	-99	-99	-99	2	0	1500	0	NA	NA	NA	NA	NA	NA	NA	NA	NA	NA	0	-99	NA	-99
489	489	1	22	5	2018-05-22	3	1	1	21	9	74	17	6	4	1		2	1	1	0	-99	-99	-99	-99	-99	-99	-99	-99	-99	-99	-99	1	0	1600	0	NA	NA	NA	NA	NA	NA	NA	NA	NA	NA	0	-99	NA	-99
490	490	1	27	5	2018-05-27	3	1	1	21	12	32	11	40	4	1		2	4	1	0	-99	-99	-99	-99	-99	-99	-99	-99	-99	-99	-99	3	1	NA	0	NA	NA	NA	NA	NA	NA	NA	NA	NA	NA	0	-99	NA	-99
491	491	1	27	5	2018-05-27	3	1	1	21	10	42	10	35	4	1		2	4	1	0	-99	-99	-99	-99	-99	-99	-99	-99	-99	-99	-99	3	1	4000	0	NA	NA	NA	NA	NA	NA	NA	NA	NA	NA	0	-99	NA	-99
492	492	1	27	5	2018-05-27	3	1	1	21	11	79	11	12	4	1		2	1	1	0	-99	-99	-99	-99	-99	-99	-99	-99	-99	-99	-99	1	0	1600	0	NA	NA	NA	NA	NA	NA	NA	NA	NA	NA	1	0	2	-99
493	493	1	22	5	2018-05-22	2	1	1	21	13	72	10	49	4	1		2	3	1	0	-99	-99	-99	-99	-99	-99	-99	-99	-99	-99	-99	1	0	1800	0	NA	NA	NA	NA	NA	NA	NA	NA	NA	NA	1	0	1	9
494	494	1	22	5	2018-05-22	2	1	2	21	14	75	11	23	4	1		2	5	1	0	-99	-99	-99	-99	-99	-99	-99	-99	-99	-99	-99	2	0	3700	0	NA	NA	NA	NA	NA	NA	NA	NA	NA	NA	1	0	1	6
495	495	1	22	5	2018-05-22	2	1	1	21	15	89	12	19	4	3		2	3	1	0	-99	-99	-99	-99	-99	-99	-99	-99	-99	-99	-99	1	0	NA	0	NA	NA	NA	NA	NA	NA	NA	NA	NA	NA	0	-99	NA	-99
496	496	1	22	5	2018-05-22	2	1	2	21	16	54	12	42	4	1		2	2	1	0	-99	-99	-99	-99	-99	-99	-99	-99	-99	-99	-99	3	0	0	0	NA	NA	NA	NA	NA	NA	NA	NA	NA	NA	1	0	2	-99
497	497	1	22	5	2018-05-22	2	1	2	21	17	71	13	2	4	1		2	1	2	0	-99	-99	-99	-99	-99	-99	-99	-99	-99	-99	-99	2	0	3500	0	NA	NA	NA	NA	NA	NA	NA	NA	NA	NA	0	-99	NA	-99
498	498	1	22	5	2018-05-22	2	1	1	21	18	83	13	27	4	1		2	1	1	0	-99	-99	-99	-99	-99	-99	-99	-99	-99	-99	-99	1	0	1600	0	NA	NA	NA	NA	NA	NA	NA	NA	NA	NA	1	0	1	4
499	499	1	22	5	2018-05-22	2	1	3	21	24	43	16	57	4	1		2	2	1	0	-99	-99	-99	-99	-99	-99	-99	-99	-99	-99	-99	3	0	0	0	NA	NA	NA	NA	NA	NA	NA	NA	NA	NA	0	-99	NA	-99
500	500	1	22	5	2018-05-22	2	1	2	21	23	41	16	0	4	1		1	2	1	1	0	3	38	-99	-99	-99	-99	-99	-99	-99	-99	3	0	860	0	NA	NA	NA	NA	NA	NA	NA	NA	NA	NA	0	-99	NA	-99
501	501	1	22	5	2018-05-22	2	1	1	21	22	33	16	0	4	1		1	3	1	0	-99	-99	-99	-99	-99	-99	-99	-99	-99	-99	-99	4	0	860	1	0	NA	0	NA	0	NA	1	0	0	NA	0	-99	NA	-99
502	502	1	22	5	2018-05-22	2	1	2	21	21	90	15	24	4	3		2	1	1	0	-99	-99	-99	-99	-99	-99	-99	-99	-99	-99	-99	3	2	8700	0	NA	NA	NA	NA	NA	NA	NA	NA	NA	NA	1	0	1	6
503	503	1	22	5	2018-05-22	2	1	1	21	20	39	15	0	4	1		2	2	1	0	-99	-99	-99	-99	-99	-99	-99	-99	-99	-99	-99	2	0	0	0	NA	NA	NA	NA	NA	NA	NA	NA	NA	NA	0	-99	NA	-99
504	504	1	22	5	2018-05-22	2	1	2	21	19	81	14	34	4	1		1	1	1	0	-99	-99	-99	-99	-99	-99	-99	-99	-99	-99	-99	2	0	3000	0	NA	NA	NA	NA	NA	NA	NA	NA	NA	NA	0	-99	NA	-99
505	505	1	7	6	2018-06-07	6	2	1	22	1	76	13	0	2	1		2	3	1	0	-99	-99	-99	-99	-99	-99	-99	-99	-99	-99	-99	1	0	1800	0	NA	NA	NA	NA	NA	NA	NA	NA	NA	NA	1	0	1	6
506	506	1	7	6	2018-06-07	6	2	1	22	2	30	13	30	2	1		1	3	1	0	-99	-99	-99	-99	-99	-99	-99	-99	-99	-99	-99	2	2	6000	0	NA	NA	NA	NA	NA	NA	NA	NA	NA	NA	0	-99	NA	-99
507	507	1	7	6	2018-06-07	6	2	1	22	3	54	13	50	2	1		2	5	1	0	-99	-99	-99	-99	-99	-99	-99	-99	-99	-99	-99	2	2	NA	0	NA	NA	NA	NA	NA	NA	NA	NA	NA	NA	0	-99	NA	-99
508	508	1	7	6	2018-06-07	6	2	1	22	4	30	14	7	2	1		1	5	1	0	-99	-99	-99	-99	-99	-99	-99	-99	-99	-99	-99	NA	NA	NA	0	NA	NA	NA	NA	NA	NA	NA	NA	NA	NA	0	-99	NA	-99
509	509	1	7	6	2018-06-07	6	2	1	22	5	44	14	25	2	1		2	3	1	0	-99	-99	-99	-99	-99	-99	-99	-99	-99	-99	-99	1	1	3000	0	NA	NA	NA	NA	NA	NA	NA	NA	NA	NA	0	-99	NA	-99
510	510	1	7	6	2018-06-07	6	2	1	22	6	56	14	45	1	1		1	3	1	0	-99	-99	-99	-99	-99	-99	-99	-99	-99	-99	-99	NA	NA	NA	0	NA	NA	NA	NA	NA	NA	NA	NA	NA	NA	0	-99	NA	-99
511	511	1	8	6	2018-06-08	6	2	2	22	7	64	15	52	2	2		1	3	1	0	-99	-99	-99	-99	-99	-99	-99	-99	-99	-99	-99	2	0	NA	0	NA	NA	NA	NA	NA	NA	NA	NA	NA	NA	1	0	1	6
512	512	1	8	6	2018-06-08	6	2	1	22	8	59	15	32	2	1		2	3	1	0	-99	-99	-99	-99	-99	-99	-99	-99	-99	-99	-99	2	2	NA	0	NA	NA	NA	NA	NA	NA	NA	NA	NA	NA	0	-99	NA	-99
513	513	1	8	6	2018-06-08	6	2	1	22	9	61	15	5	2	1		2	3	1	0	-99	-99	-99	-99	-99	-99	-99	-99	-99	-99	-99	NA	NA	NA	0	NA	NA	NA	NA	NA	NA	NA	NA	NA	NA	1	1	1	6
514	514	1	8	6	2018-06-08	6	2	1	22	10	60	14	45	2	1		1	3	1	0	-99	-99	-99	-99	-99	-99	-99	-99	-99	-99	-99	1	0	NA	0	NA	NA	NA	NA	NA	NA	NA	NA	NA	NA	1	0	2	-99
515	515	1	8	6	2018-06-08	6	2	1	22	11	50	14	30	2	1		2	5	1	0	-99	-99	-99	-99	-99	-99	-99	-99	-99	-99	-99	2	1	3200	0	NA	NA	NA	NA	NA	NA	NA	NA	NA	NA	1	0	2	-99
516	516	1	8	6	2018-06-08	6	2	1	22	12	55	16	10	2	1		2	3	1	0	-99	-99	-99	-99	-99	-99	-99	-99	-99	-99	-99	1	1	NA	0	NA	NA	NA	NA	NA	NA	NA	NA	NA	NA	0	-99	NA	-99
517	517	1	8	6	2018-06-08	6	2	1	22	13	31	17	30	2	1		2	3	1	0	-99	-99	-99	-99	-99	-99	-99	-99	-99	-99	-99	2	1	NA	0	NA	NA	NA	NA	NA	NA	NA	NA	NA	NA	0	-99	NA	-99
518	518	1	8	6	2018-06-08	6	2	1	22	14	58	17	20	2	3		2	3	1	0	-99	-99	-99	-99	-99	-99	-99	-99	-99	-99	-99	3	1	NA	0	NA	NA	NA	NA	NA	NA	NA	NA	NA	NA	1	0	2	-99
519	519	1	8	6	2018-06-08	6	2	1	22	15	70	17	0	2	1		2	3	1	0	-99	-99	-99	-99	-99	-99	-99	-99	-99	-99	-99	1	0	1800	0	NA	NA	NA	NA	NA	NA	NA	NA	NA	NA	1	0	1	6
520	520	1	8	6	2018-06-08	6	2	1	22	16	58	16	40	2	1		1	3	1	0	-99	-99	-99	-99	-99	-99	-99	-99	-99	-99	-99	2	1	NA	0	NA	NA	NA	NA	NA	NA	NA	NA	NA	NA	0	-99	NA	-99
521	521	1	8	6	2018-06-08	6	2	1	22	17	49	16	25	2	1		1	3	1	0	-99	-99	-99	-99	-99	-99	-99	-99	-99	-99	-99	2	1	NA	0	NA	NA	NA	NA	NA	NA	NA	NA	NA	NA	0	-99	NA	-99
522	522	1	8	6	2018-06-08	6	2	1	22	18	54	17	50	1	1		2	3	1	0	-99	-99	-99	-99	-99	-99	-99	-99	-99	-99	-99	2	NA	NA	0	NA	NA	NA	NA	NA	NA	NA	NA	NA	NA	0	-99	NA	-99
523	523	1	2	6	2018-06-02	6	2	1	22	19	37	14	0	2	1		2	5	1	0	-99	-99	-99	-99	-99	-99	-99	-99	-99	-99	-99	2	1	4000	0	NA	NA	NA	NA	NA	NA	NA	NA	NA	NA	0	-99	NA	-99
524	524	1	6	6	2018-06-06	6	2	1	22	20	34	14	25	2	1		1	5	3	0	-99	-99	-99	-99	-99	-99	-99	-99	-99	-99	-99	2	1	6000	0	NA	NA	NA	NA	NA	NA	NA	NA	NA	NA	0	-99	NA	-99
525	525	1	6	6	2018-06-06	6	2	1	22	21	33	14	47	2	1		1	5	1	0	-99	-99	-99	-99	-99	-99	-99	-99	-99	-99	-99	1	1	NA	0	NA	NA	NA	NA	NA	NA	NA	NA	NA	NA	0	-99	NA	-99
526	526	1	6	6	2018-06-06	6	2	1	22	22	59	15	10	2	1		2	5	1	0	-99	-99	-99	-99	-99	-99	-99	-99	-99	-99	-99	2	1	4200	0	NA	NA	NA	NA	NA	NA	NA	NA	NA	NA	1	0	2	-99
527	527	1	6	6	2018-06-06	6	2	1	22	23	66	15	27	2	1		1	2	1	0	-99	-99	-99	-99	-99	-99	-99	-99	-99	-99	-99	2	1	6200	0	NA	NA	NA	NA	NA	NA	NA	NA	NA	NA	1	0	2	-99
528	528	1	6	6	2018-06-06	6	1	1	22	24	47	15	55	2	1		1	3	1	0	-99	-99	-99	-99	-99	-99	-99	-99	-99	-99	-99	2	1	NA	0	NA	NA	NA	NA	NA	NA	NA	NA	NA	NA	0	-99	NA	-99
529	529	1	2	6	2018-06-02	3	2	2	27	24	43	18	10	2	2		1	5	1	0	-99	-99	-99	-99	-99	-99	-99	-99	-99	-99	-99	2	1	6700	0	NA	NA	NA	NA	NA	NA	NA	NA	NA	NA	0	-99	NA	-99
530	530	1	4	6	2018-06-04	3	2	1	27	1	33	14	22	2	1		2	5	1	0	-99	-99	-99	-99	-99	-99	-99	-99	-99	-99	-99	1	1	5200	0	NA	NA	NA	NA	NA	NA	NA	NA	NA	NA	0	-99	NA	-99
531	531	1	3	6	2018-06-03	3	2	1	27	2	31	15	8	2	2		1	4	2	0	-99	-99	-99	-99	-99	-99	-99	-99	-99	-99	-99	3	2	NA	0	NA	NA	NA	NA	NA	NA	NA	NA	NA	NA	0	-99	NA	-99
532	532	1	3	6	2018-06-03	3	2	1	27	3	32	15	48	2	1		1	4	3	1	0	4	36	-99	-99	-99	-99	-99	-99	-99	-99	1	1	NA	0	NA	NA	NA	NA	NA	NA	NA	NA	NA	NA	0	-99	NA	-99
533	533	1	3	6	2018-06-03	3	2	1	27	4	34	16	32	2	1		1	3	1	0	-99	-99	-99	-99	-99	-99	-99	-99	-99	-99	-99	1	1	7300	0	NA	NA	NA	NA	NA	NA	NA	NA	NA	NA	0	-99	NA	-99
534	534	1	3	6	2018-06-03	3	2	1	27	5	34	17	18	2	1		1	4	2	0	-99	-99	-99	-99	-99	-99	-99	-99	-99	-99	-99	1	1	4200	0	NA	NA	NA	NA	NA	NA	NA	NA	NA	NA	0	-99	NA	-99
535	535	1	3	6	2018-06-03	3	2	1	27	6	31	18	5	2	1		2	2	1	0	-99	-99	-99	-99	-99	-99	-99	-99	-99	-99	-99	1	1	3200	0	NA	NA	NA	NA	NA	NA	NA	NA	NA	NA	0	-99	NA	-99
536	536	1	4	6	2018-06-04	3	2	1	27	7	34	9	5	2	1		1	3	1	0	-99	-99	-99	-99	-99	-99	-99	-99	-99	-99	-99	NA	NA	NA	0	NA	NA	NA	NA	NA	NA	NA	NA	NA	NA	0	-99	NA	-99
537	537	1	4	6	2018-06-04	3	2	1	27	8	33	10	0	2	1		1	5	1	0	-99	-99	-99	-99	-99	-99	-99	-99	-99	-99	-99	1	1	3800	0	NA	NA	NA	NA	NA	NA	NA	NA	NA	NA	0	-99	NA	-99
538	538	1	4	6	2018-06-04	3	2	1	27	9	30	10	42	2	1		2	4	1	0	-99	-99	-99	-99	-99	-99	-99	-99	-99	-99	-99	1	1	4200	0	NA	NA	NA	NA	NA	NA	NA	NA	NA	NA	0	-99	NA	-99
539	539	1	4	6	2018-06-04	3	2	1	27	10	31	11	27	2	1		1	4	1	0	-99	-99	-99	-99	-99	-99	-99	-99	-99	-99	-99	1	1	NA	0	NA	NA	NA	NA	NA	NA	NA	NA	NA	NA	0	-99	NA	-99
540	540	1	4	6	2018-06-04	3	2	1	27	11	33	12	7	2	1		1	4	1	0	-99	-99	-99	-99	-99	-99	-99	-99	-99	-99	-99	1	1	5200	0	NA	NA	NA	NA	NA	NA	NA	NA	NA	NA	0	-99	NA	-99
541	541	1	4	6	2018-06-04	3	2	1	27	12	33	12	42	2	1		1	4	1	0	-99	-99	-99	-99	-99	-99	-99	-99	-99	-99	-99	1	1	4200	0	NA	NA	NA	NA	NA	NA	NA	NA	NA	NA	0	-99	NA	-99
542	542	1	4	6	2018-06-04	3	2	1	27	13	35	13	32	2	1		2	5	1	0	-99	-99	-99	-99	-99	-99	-99	-99	-99	-99	-99	1	1	3700	0	NA	NA	NA	NA	NA	NA	NA	NA	NA	NA	0	-99	NA	-99
543	543	1	3	6	2018-06-03	3	2	1	27	14	37	9	55	2	2		1	4	1	0	-99	-99	-99	-99	-99	-99	-99	-99	-99	-99	-99	2	2	8400	0	NA	NA	NA	NA	NA	NA	NA	NA	NA	NA	0	-99	NA	-99
544	544	1	3	6	2018-06-03	3	2	1	27	15	57	10	45	2	1		2	5	1	0	-99	-99	-99	-99	-99	-99	-99	-99	-99	-99	-99	1	1	4700	0	NA	NA	NA	NA	NA	NA	NA	NA	NA	NA	0	-99	NA	-99
545	545	1	3	6	2018-06-03	3	2	1	27	16	49	11	30	2	2		2	4	1	0	-99	-99	-99	-99	-99	-99	-99	-99	-99	-99	-99	2	2	8200	0	NA	NA	NA	NA	NA	NA	NA	NA	NA	NA	0	-99	NA	-99
546	546	1	3	6	2018-06-03	3	2	1	27	17	51	12	15	2	1		1	5	1	0	-99	-99	-99	-99	-99	-99	-99	-99	-99	-99	-99	1	1	5400	0	NA	NA	NA	NA	NA	NA	NA	NA	NA	NA	0	-99	NA	-99
547	547	1	3	6	2018-06-03	3	2	1	27	18	33	12	55	2	1		1	5	1	0	-99	-99	-99	-99	-99	-99	-99	-99	-99	-99	-99	1	1	7000	0	NA	NA	NA	NA	NA	NA	NA	NA	NA	NA	0	-99	NA	-99
548	548	1	3	6	2018-06-03	3	2	1	27	19	31	14	25	2	2		2	3	1	0	-99	-99	-99	-99	-99	-99	-99	-99	-99	-99	-99	2	2	7200	0	NA	NA	NA	NA	NA	NA	NA	NA	NA	NA	0	-99	NA	-99
549	549	1	3	6	2018-06-03	3	2	1	27	20	32	13	43	2	1		2	4	1	0	-99	-99	-99	-99	-99	-99	-99	-99	-99	-99	-99	1	1	4000	0	NA	NA	NA	NA	NA	NA	NA	NA	NA	NA	0	-99	NA	-99
550	550	1	2	6	2018-06-02	3	2	1	27	21	33	17	5	2	1		2	5	3	0	-99	-99	-99	-99	-99	-99	-99	-99	-99	-99	-99	1	1	5200	0	NA	NA	NA	NA	NA	NA	NA	NA	NA	NA	0	-99	NA	-99
551	551	1	2	6	2018-06-02	3	2	1	27	22	31	15	30	2	3		1	5	2	0	-99	-99	-99	-99	-99	-99	-99	-99	-99	-99	-99	3	2	NA	0	NA	NA	NA	NA	NA	NA	NA	NA	NA	NA	0	-99	NA	-99
552	552	1	2	6	2018-06-02	3	2	1	27	23	31	16	15	2	4	mother	2	4	1	0	-99	-99	-99	-99	-99	-99	-99	-99	-99	-99	-99	2	1	3700	0	NA	NA	NA	NA	NA	NA	NA	NA	NA	NA	0	-99	NA	-99
553	553	1	29	5	2018-05-29	7	2	1	23	1	59	18	19	2	1		2	3	1	0	-99	-99	-99	-99	-99	-99	-99	-99	-99	-99	-99	1	NA	1300	0	NA	NA	NA	NA	NA	NA	NA	NA	NA	NA	0	-99	NA	-99
554	554	1	29	5	2018-05-29	7	2	1	23	2	83	18	38	2	1		2	2	1	0	-99	-99	-99	-99	-99	-99	-99	-99	-99	-99	-99	1	0	1600	0	NA	NA	NA	NA	NA	NA	NA	NA	NA	NA	1	0	2	-99
555	555	1	29	5	2018-05-29	7	2	1	23	3	34	19	16	2	1		2	3	1	0	-99	-99	-99	-99	-99	-99	-99	-99	-99	-99	-99	2	1	NA	0	NA	NA	NA	NA	NA	NA	NA	NA	NA	NA	0	-99	NA	-99
556	556	1	29	5	2018-05-29	7	2	2	23	4	43	19	32	2	1		1	5	3	1	0	2	46	-99	-99	-99	-99	-99	-99	-99	-99	2	1	NA	0	NA	NA	NA	NA	NA	NA	NA	NA	NA	NA	0	-99	NA	-99
557	557	1	29	5	2018-05-29	7	2	2	23	5	66	19	56	2	1		2	3	1	0	-99	-99	-99	-99	-99	-99	-99	-99	-99	-99	-99	2	0	5100	0	NA	NA	NA	NA	NA	NA	NA	NA	NA	NA	0	-99	NA	-99
558	558	1	29	5	2018-05-29	7	2	1	23	6	78	20	19	2	1		1	1	1	0	-99	-99	-99	-99	-99	-99	-99	-99	-99	-99	-99	1	0	2700	0	NA	NA	NA	NA	NA	NA	NA	NA	NA	NA	0	-99	NA	-99
559	559	1	30	5	2018-05-30	7	2	1	23	12	51	18	30	2	1		2	3	1	0	-99	-99	-99	-99	-99	-99	-99	-99	-99	-99	-99	1	0	3100	0	NA	NA	NA	NA	NA	NA	NA	NA	NA	NA	0	-99	NA	-99
560	560	1	30	5	2018-05-30	7	2	2	23	11	69	17	35	2	1		2	5	1	0	-99	-99	-99	-99	-99	-99	-99	-99	-99	-99	-99	2	0	3700	0	NA	NA	NA	NA	NA	NA	NA	NA	NA	NA	0	-99	NA	-99
561	561	1	30	5	2018-05-30	7	2	1	23	10	39	17	5	2	1		2	5	1	0	-99	-99	-99	-99	-99	-99	-99	-99	-99	-99	-99	2	2	NA	0	NA	NA	NA	NA	NA	NA	NA	NA	NA	NA	0	-99	NA	-99
562	562	1	30	5	2018-05-30	7	2	2	23	9	47	16	39	2	1		2	3	1	1	1	-99	12	-99	-99	-99	-99	-99	-99	-99	-99	3	0	3500	0	NA	NA	NA	NA	NA	NA	NA	NA	NA	NA	0	-99	NA	-99
563	563	1	30	5	2018-05-30	7	2	2	23	8	31	16	34	2	1		1	5	1	0	-99	-99	-99	-99	-99	-99	-99	-99	-99	-99	-99	2	2	NA	0	NA	NA	NA	NA	NA	NA	NA	NA	NA	NA	0	-99	NA	-99
564	564	1	30	5	2018-05-30	7	2	1	23	7	63	16	10	2	1		2	2	1	0	-99	-99	-99	-99	-99	-99	-99	-99	-99	-99	-99	1	0	1916	0	NA	NA	NA	NA	NA	NA	NA	NA	NA	NA	1	0	1	4
565	565	1	30	5	2018-05-30	7	2	2	23	13	54	9	16	2	1		2	2	1	0	-99	-99	-99	-99	-99	-99	-99	-99	-99	-99	-99	2	2	7500	0	NA	NA	NA	NA	NA	NA	NA	NA	NA	NA	0	-99	NA	-99
566	566	1	30	5	2018-05-30	7	2	1	23	14	82	9	32	2	1		2	1	1	0	-99	-99	-99	-99	-99	-99	-99	-99	-99	-99	-99	1	0	1800	0	NA	NA	NA	NA	NA	NA	NA	NA	NA	NA	0	-99	NA	-99
567	567	1	30	5	2018-05-30	7	2	1	23	15	51	9	53	2	1		2	3	1	0	-99	-99	-99	-99	-99	-99	-99	-99	-99	-99	-99	1	1	2700	0	NA	NA	NA	NA	NA	NA	NA	NA	NA	NA	0	-99	NA	-99
568	568	1	30	5	2018-05-30	7	2	1	23	16	86	10	24	2	1		2	4	1	0	-99	-99	-99	-99	-99	-99	-99	-99	-99	-99	-99	1	0	1680	0	NA	NA	NA	NA	NA	NA	NA	NA	NA	NA	0	-99	NA	-99
569	569	1	30	5	2018-05-30	7	2	1	23	17	59	10	42	2	1		1	3	1	0	-99	-99	-99	-99	-99	-99	-99	-99	-99	-99	-99	2	0	NA	0	NA	NA	NA	NA	NA	NA	NA	NA	NA	NA	0	-99	NA	-99
570	570	1	30	5	2018-05-30	7	2	1	23	18	71	11	2	2	1		1	3	1	0	-99	-99	-99	-99	-99	-99	-99	-99	-99	-99	-99	1	0	2200	0	NA	NA	NA	NA	NA	NA	NA	NA	NA	NA	0	-99	NA	-99
571	571	1	30	5	2018-05-30	7	2	1	23	19	58	11	32	2	1		2	3	1	0	-99	-99	-99	-99	-99	-99	-99	-99	-99	-99	-99	1	0	NA	0	NA	NA	NA	NA	NA	NA	NA	NA	NA	NA	0	-99	NA	-99
572	572	1	30	5	2018-05-30	7	2	1	23	20	85	11	46	2	1		2	2	1	0	-99	-99	-99	-99	-99	-99	-99	-99	-99	-99	-99	1	0	1860	0	NA	NA	NA	NA	NA	NA	NA	NA	NA	NA	0	-99	NA	-99
573	573	1	30	5	2018-05-30	7	2	2	23	21	34	12	38	2	1		2	5	1	0	-99	-99	-99	-99	-99	-99	-99	-99	-99	-99	-99	3	2	8000	0	NA	NA	NA	NA	NA	NA	NA	NA	NA	NA	0	-99	NA	-99
574	574	1	30	5	2018-05-30	7	2	2	23	22	62	13	1	2	1		2	5	1	0	-99	-99	-99	-99	-99	-99	-99	-99	-99	-99	-99	2	0	NA	0	NA	NA	NA	NA	NA	NA	NA	NA	NA	NA	1	0	1	8
575	575	1	30	5	2018-05-30	7	2	2	23	23	38	13	16	2	1		2	5	1	0	-99	-99	-99	-99	-99	-99	-99	-99	-99	-99	-99	3	2	8500	0	NA	NA	NA	NA	NA	NA	NA	NA	NA	NA	0	-99	NA	-99
576	576	1	30	5	2018-05-30	7	2	1	23	24	74	13	44	2	1		2	2	1	0	-99	-99	-99	-99	-99	-99	-99	-99	-99	-99	-99	1	0	1630	0	NA	NA	NA	NA	NA	NA	NA	NA	NA	NA	1	0	1	6
577	577	1	29	5	2018-05-29	6	2	1	24	1	30	15	17	2	1		1	3	3	0	-99	-99	-99	-99	-99	-99	-99	-99	-99	-99	-99	1	1	5000	0	NA	NA	NA	NA	NA	NA	NA	NA	NA	NA	0	-99	NA	-99
578	578	1	29	5	2018-05-29	6	2	1	24	2	50	13	31	2	1		2	4	1	0	-99	-99	-99	-99	-99	-99	-99	-99	-99	-99	-99	1	1	3600	0	NA	NA	NA	NA	NA	NA	NA	NA	NA	NA	0	-99	NA	-99
579	579	1	29	5	2018-05-29	6	2	1	24	3	41	14	33	2	1		2	3	1	0	-99	-99	-99	-99	-99	-99	-99	-99	-99	-99	-99	NA	NA	NA	0	NA	NA	NA	NA	NA	NA	NA	NA	NA	NA	0	-99	NA	-99
580	580	1	29	5	2018-05-29	6	2	1	24	4	79	13	58	2	1		1	NA	1	0	-99	-99	-99	-99	-99	-99	-99	-99	-99	-99	-99	2	0	4000	0	NA	NA	NA	NA	NA	NA	NA	NA	NA	NA	0	-99	NA	-99
581	581	1	29	5	2018-05-29	6	2	1	24	5	69	14	50	2	1		2	5	1	0	-99	-99	-99	-99	-99	-99	-99	-99	-99	-99	-99	2	0	2800	0	NA	NA	NA	NA	NA	NA	NA	NA	NA	NA	0	-99	NA	-99
582	582	1	29	5	2018-05-29	6	2	1	24	6	59	13	20	2	1		2	3	1	0	-99	-99	-99	-99	-99	-99	-99	-99	-99	-99	-99	1	0	1400	0	NA	NA	NA	NA	NA	NA	NA	NA	NA	NA	1	1	1	6
583	583	1	1	6	2018-06-01	6	2	1	24	7	76	15	17	2	1		2	3	1	0	-99	-99	-99	-99	-99	-99	-99	-99	-99	-99	-99	1	0	NA	0	NA	NA	NA	NA	NA	NA	NA	NA	NA	NA	1	0	1	6
584	584	1	1	6	2018-06-01	6	2	1	24	8	70	15	48	2	1		2	3	1	0	-99	-99	-99	-99	-99	-99	-99	-99	-99	-99	-99	1	0	2400	0	NA	NA	NA	NA	NA	NA	NA	NA	NA	NA	1	0	1	4
585	585	1	1	6	2018-06-01	6	2	1	24	9	63	15	35	2	1		2	3	1	0	-99	-99	-99	-99	-99	-99	-99	-99	-99	-99	-99	2	1	3500	0	NA	NA	NA	NA	NA	NA	NA	NA	NA	NA	1	0	1	6
586	586	1	1	6	2018-06-01	6	2	1	24	10	50	15	30	2	1		1	3	1	0	-99	-99	-99	-99	-99	-99	-99	-99	-99	-99	-99	2	1	5000	0	NA	NA	NA	NA	NA	NA	NA	NA	NA	NA	0	-99	NA	-99
587	587	1	1	6	2018-06-01	6	2	1	24	11	56	14	47	2	1		1	2	1	0	-99	-99	-99	-99	-99	-99	-99	-99	-99	-99	-99	2	1	NA	0	NA	NA	NA	NA	NA	NA	NA	NA	NA	NA	0	-99	NA	-99
588	588	1	1	6	2018-06-01	6	2	1	24	12	32	14	31	2	1		1	5	1	0	-99	-99	-99	-99	-99	-99	-99	-99	-99	-99	-99	2	2	NA	0	NA	NA	NA	NA	NA	NA	NA	NA	NA	NA	0	-99	NA	-99
589	589	1	3	6	2018-06-03	6	2	1	24	13	31	13	55	2	1		2	1	1	0	-99	-99	-99	-99	-99	-99	-99	-99	-99	-99	-99	1	0	1700	0	NA	NA	NA	NA	NA	NA	NA	NA	NA	NA	1	0	2	-99
590	590	1	3	6	2018-06-03	6	2	1	24	14	34	13	20	2	1		2	4	1	0	-99	-99	-99	-99	-99	-99	-99	-99	-99	-99	-99	2	0	2400	0	NA	NA	NA	NA	NA	NA	NA	NA	NA	NA	1	0	2	-99
591	591	1	2	6	2018-06-02	6	2	1	24	15	56	15	22	2	1		2	5	1	0	-99	-99	-99	-99	-99	-99	-99	-99	-99	-99	-99	NA	NA	NA	0	NA	NA	NA	NA	NA	NA	NA	NA	NA	NA	0	-99	NA	-99
592	592	1	2	6	2018-06-02	6	2	1	24	16	38	15	3	2	1		2	3	1	0	-99	-99	-99	-99	-99	-99	-99	-99	-99	-99	-99	2	1	4200	0	NA	NA	NA	NA	NA	NA	NA	NA	NA	NA	0	-99	NA	-99
593	593	1	2	6	2018-06-02	6	2	1	24	17	37	14	40	2	1		1	5	3	1	0	2	48	-99	-99	-99	-99	-99	-99	-99	-99	3	1	NA	1	NA	NA	NA	NA	NA	NA	NA	NA	NA	NA	0	-99	NA	-99
594	594	1	2	6	2018-06-02	6	2	1	24	18	59	14	10	2	1		2	5	1	0	-99	-99	-99	-99	-99	-99	-99	-99	-99	-99	-99	2	1	5000	0	NA	NA	NA	NA	NA	NA	NA	NA	NA	NA	1	1	1	6
595	595	1	3	6	2018-06-03	6	2	2	24	19	32	14	30	2	1		2	5	3	0	-99	-99	-99	-99	-99	-99	-99	-99	-99	-99	-99	2	1	4200	0	NA	NA	NA	NA	NA	NA	NA	NA	NA	NA	0	-99	NA	-99
596	596	1	3	6	2018-06-03	6	2	1	24	20	74	14	13	2	1		2	3	1	0	-99	-99	-99	-99	-99	-99	-99	-99	-99	-99	-99	2	0	NA	0	NA	NA	NA	NA	NA	NA	NA	NA	NA	NA	1	0	1	6
597	597	1	3	6	2018-06-03	6	2	1	24	21	38	13	50	2	1		2	3	1	0	-99	-99	-99	-99	-99	-99	-99	-99	-99	-99	-99	3	2	6000	0	NA	NA	NA	NA	NA	NA	NA	NA	NA	NA	0	-99	NA	-99
598	598	1	3	6	2018-06-03	6	2	1	24	22	37	13	30	2	1		1	4	2	0	-99	-99	-99	-99	-99	-99	-99	-99	-99	-99	-99	2	2	6900	0	NA	NA	NA	NA	NA	NA	NA	NA	NA	NA	0	-99	NA	-99
599	599	1	3	6	2018-06-03	6	2	1	24	23	36	13	10	2	1		1	3	1	0	-99	-99	-99	-99	-99	-99	-99	-99	-99	-99	-99	2	2	6000	0	NA	NA	NA	NA	NA	NA	NA	NA	NA	NA	0	-99	NA	-99
600	600	1	3	6	2018-06-03	6	2	1	24	24	39	12	55	2	1		2	5	1	0	-99	-99	-99	-99	-99	-99	-99	-99	-99	-99	-99	2	2	NA	0	NA	NA	NA	NA	NA	NA	NA	NA	NA	NA	0	-99	NA	-99
601	601	1	4	6	2018-06-04	6	2	1	28	1	35	15	2	2	1		1	3	1	0	-99	-99	-99	-99	-99	-99	-99	-99	-99	-99	-99	2	1	NA	0	NA	NA	NA	NA	NA	NA	NA	NA	NA	NA	0	-99	NA	-99
602	602	1	4	6	2018-06-04	6	2	1	28	2	30	14	36	2	1		1	2	2	0	-99	-99	-99	-99	-99	-99	-99	-99	-99	-99	-99	2	1	NA	0	NA	NA	NA	NA	NA	NA	NA	NA	NA	NA	0	-99	NA	-99
603	603	1	4	6	2018-06-04	6	2	1	28	3	39	14	13	2	1		1	5	1	0	-99	-99	-99	-99	-99	-99	-99	-99	-99	-99	-99	2	1	5000	0	NA	NA	NA	NA	NA	NA	NA	NA	NA	NA	0	-99	NA	-99
604	604	1	4	6	2018-06-04	6	2	1	28	4	30	13	45	2	1		2	5	1	0	-99	-99	-99	-99	-99	-99	-99	-99	-99	-99	-99	2	1	3000	0	NA	NA	NA	NA	NA	NA	NA	NA	NA	NA	0	-99	NA	-99
605	605	1	4	6	2018-06-04	6	2	1	28	5	57	13	25	2	1		2	3	1	0	-99	-99	-99	-99	-99	-99	-99	-99	-99	-99	-99	2	2	NA	0	NA	NA	NA	NA	NA	NA	NA	NA	NA	NA	0	-99	NA	-99
606	606	1	4	6	2018-06-04	6	2	1	28	6	30	13	10	2	1		2	5	3	0	-99	-99	-99	-99	-99	-99	-99	-99	-99	-99	-99	2	1	5000	0	NA	NA	NA	NA	NA	NA	NA	NA	NA	NA	0	-99	NA	-99
607	607	1	3	6	2018-06-03	6	2	1	28	7	38	16	27	2	1		2	3	1	0	-99	-99	-99	-99	-99	-99	-99	-99	-99	-99	-99	3	1	4200	0	NA	NA	NA	NA	NA	NA	NA	NA	NA	NA	0	-99	NA	-99
608	608	1	3	6	2018-06-03	6	2	1	28	8	38	16	5	2	1		1	5	1	0	-99	-99	-99	-99	-99	-99	-99	-99	-99	-99	-99	NA	NA	NA	0	NA	NA	NA	NA	NA	NA	NA	NA	NA	NA	1	0	1	6
609	609	1	3	6	2018-06-03	6	2	1	28	9	73	18	10	2	1		2	3	1	0	-99	-99	-99	-99	-99	-99	-99	-99	-99	-99	-99	2	0	3500	0	NA	NA	NA	NA	NA	NA	NA	NA	NA	NA	0	-99	NA	-99
610	610	1	3	6	2018-06-03	6	2	1	28	10	72	17	45	2	1		2	3	1	0	-99	-99	-99	-99	-99	-99	-99	-99	-99	-99	-99	2	0	4000	0	NA	NA	NA	NA	NA	NA	NA	NA	NA	NA	1	0	1	6
611	611	1	3	6	2018-06-03	6	2	1	28	11	31	17	15	2	1		2	4	2	0	-99	-99	-99	-99	-99	-99	-99	-99	-99	-99	-99	NA	NA	NA	0	NA	NA	NA	NA	NA	NA	NA	NA	NA	NA	0	-99	NA	-99
612	612	1	3	6	2018-06-03	6	2	1	28	12	64	16	52	2	1		2	3	1	0	-99	-99	-99	-99	-99	-99	-99	-99	-99	-99	-99	1	0	2000	0	NA	NA	NA	NA	NA	NA	NA	NA	NA	NA	1	0	2	-99
613	613	1	4	6	2018-06-04	6	2	1	28	13	39	12	5	2	1		1	5	2	0	-99	-99	-99	-99	-99	-99	-99	-99	-99	-99	-99	3	2	NA	0	NA	NA	NA	NA	NA	NA	NA	NA	NA	NA	0	-99	NA	-99
614	614	1	4	6	2018-06-04	6	2	1	28	14	37	11	43	2	1		2	5	1	0	-99	-99	-99	-99	-99	-99	-99	-99	-99	-99	-99	2	2	NA	0	NA	NA	NA	NA	NA	NA	NA	NA	NA	NA	0	-99	NA	-99
615	615	1	4	6	2018-06-04	6	2	1	28	15	69	11	25	2	1		1	4	1	0	-99	-99	-99	-99	-99	-99	-99	-99	-99	-99	-99	2	0	4000	0	NA	NA	NA	NA	NA	NA	NA	NA	NA	NA	1	0	2	-99
616	616	1	4	6	2018-06-04	6	2	1	28	16	41	10	55	2	1		2	5	3	1	0	2	36	-99	-99	-99	-99	-99	-99	-99	-99	3	2	NA	1	1	0	0	NA	1	0	0	NA	0	NA	0	-99	NA	-99
617	617	1	4	6	2018-06-04	6	2	1	28	17	36	10	29	2	1		2	3	1	0	-99	-99	-99	-99	-99	-99	-99	-99	-99	-99	-99	2	1	NA	0	NA	NA	NA	NA	NA	NA	NA	NA	NA	NA	1	0	2	-99
618	618	1	4	6	2018-06-04	6	2	1	28	18	39	9	50	2	1		1	3	1	0	-99	-99	-99	-99	-99	-99	-99	-99	-99	-99	-99	1	1	6000	0	NA	NA	NA	NA	NA	NA	NA	NA	NA	NA	0	-99	NA	-99
619	619	1	2	6	2018-06-02	6	2	1	28	19	55	17	55	2	1		2	5	1	0	-99	-99	-99	-99	-99	-99	-99	-99	-99	-99	-99	2	1	NA	0	NA	NA	NA	NA	NA	NA	NA	NA	NA	NA	1	0	2	-99
620	620	1	2	6	2018-06-02	6	2	1	28	20	30	16	0	2	1		2	1	3	1	0	2	36	-99	-99	-99	-99	-99	-99	-99	-99	3	1	4000	0	NA	NA	NA	NA	NA	NA	NA	NA	NA	NA	0	-99	NA	-99
621	621	1	2	6	2018-06-02	6	2	1	28	21	70	16	22	2	1		2	3	1	0	-99	-99	-99	-99	-99	-99	-99	-99	-99	-99	-99	1	0	1700	0	NA	NA	NA	NA	NA	NA	NA	NA	NA	NA	1	0	1	4
622	622	1	2	6	2018-06-02	6	2	1	28	22	38	16	45	2	1		1	3	1	0	-99	-99	-99	-99	-99	-99	-99	-99	-99	-99	-99	2	1	5000	0	NA	NA	NA	NA	NA	NA	NA	NA	NA	NA	0	-99	NA	-99
623	623	1	2	6	2018-06-02	6	2	1	28	23	32	17	0	2	1		2	5	2	0	-99	-99	-99	-99	-99	-99	-99	-99	-99	-99	-99	1	1	4700	0	NA	NA	NA	NA	NA	NA	NA	NA	NA	NA	0	-99	NA	-99
624	624	1	2	6	2018-06-02	6	2	1	28	24	30	17	30	2	1		1	5	1	0	-99	-99	-99	-99	-99	-99	-99	-99	-99	-99	-99	2	2	NA	0	NA	NA	NA	NA	NA	NA	NA	NA	NA	NA	0	-99	NA	-99
625	625	1	31	5	2018-05-31	11	2	3	25	1	56	9	20	2	1		2	5	1	0	-99	-99	-99	-99	-99	-99	-99	-99	-99	-99	-99	3	1	NA	0	NA	NA	NA	NA	NA	NA	NA	NA	NA	NA	1	0	1	6
626	626	1	31	5	2018-05-31	11	2	1	25	2	57	10	4	2	1		1	2	1	0	-99	-99	-99	-99	-99	-99	-99	-99	-99	-99	-99	1	0	1300	1	1	0	0	NA	1	0	1	0	0	NA	0	-99	NA	-99
627	627	1	31	5	2018-05-31	11	2	1	25	3	30	10	36	2	1		2	5	3	1	0	2	48	-99	-99	-99	-99	-99	-99	-99	-99	1	1	NA	0	NA	NA	NA	NA	NA	NA	NA	NA	NA	NA	1	1	2	-99
628	628	1	31	5	2018-05-31	11	2	1	25	4	79	11	36	2	1		2	2	1	0	-99	-99	-99	-99	-99	-99	-99	-99	-99	-99	-99	1	0	1864	1	1	0	0	NA	1	0	0	NA	0	NA	1	0	1	6
629	629	1	31	5	2018-05-31	11	2	1	25	5	30	12	10	2	1		1	3	1	0	-99	-99	-99	-99	-99	-99	-99	-99	-99	-99	-99	4	1	5000	1	0	NA	0	NA	1	0	1	0	0	NA	0	-99	NA	-99
630	630	1	31	5	2018-05-31	11	2	1	25	6	35	12	35	2	1		1	3	5	0	-99	-99	-99	-99	-99	-99	-99	-99	-99	-99	-99	1	1	NA	0	NA	NA	NA	NA	NA	NA	NA	NA	NA	NA	0	-99	NA	-99
631	631	1	31	5	2018-05-31	11	2	1	25	7	35	13	34	2	1		2	5	1	0	-99	-99	-99	-99	-99	-99	-99	-99	-99	-99	-99	NA	NA	NA	0	NA	NA	NA	NA	NA	NA	NA	NA	NA	NA	0	-99	NA	-99
632	632	1	31	5	2018-05-31	11	2	3	25	8	66	13	54	2	1		2	3	1	0	-99	-99	-99	-99	-99	-99	-99	-99	-99	-99	-99	3	1	NA	0	NA	NA	NA	NA	NA	NA	NA	NA	NA	NA	1	0	1	9
633	633	1	1	6	2018-06-01	11	2	1	25	9	43	10	43	2	1		2	3	1	1	1	-99	17	-99	-99	-99	-99	-99	-99	-99	-99	2	1	NA	1	1	0	0	NA	1	0	0	NA	0	NA	0	-99	NA	-99
634	634	1	1	6	2018-06-01	11	2	1	25	10	34	11	21	2	1		1	3	1	1	1	-99	12	-99	-99	-99	-99	-99	-99	-99	-99	3	3	10000	1	0	NA	0	NA	1	0	0	NA	0	NA	0	-99	NA	-99
635	635	1	1	6	2018-06-01	11	2	1	25	11	69	11	40	2	1		1	3	1	0	-99	-99	-99	-99	-99	-99	-99	-99	-99	-99	-99	1	0	2200	1	0	NA	0	NA	1	0	1	0	0	NA	1	0	1	9
636	636	1	1	6	2018-06-01	11	2	1	25	12	54	12	21	2	1		2	5	1	0	-99	-99	-99	-99	-99	-99	-99	-99	-99	-99	-99	2	2	10000	0	NA	NA	NA	NA	NA	NA	NA	NA	NA	NA	1	0	2	-99
637	637	1	1	6	2018-06-01	11	2	1	25	13	45	13	14	2	1		2	3	1	0	-99	-99	-99	-99	-99	-99	-99	-99	-99	-99	-99	12	2	6000	0	NA	NA	NA	NA	NA	NA	NA	NA	NA	NA	0	-99	NA	-99
638	638	1	1	6	2018-06-01	11	2	1	25	14	81	13	54	2	1		2	1	1	0	-99	-99	-99	-99	-99	-99	-99	-99	-99	-99	-99	1	0	1644	1	1	0	0	NA	1	0	0	NA	0	NA	1	0	1	9
639	639	1	2	6	2018-06-02	11	2	1	25	15	78	10	22	2	1		2	2	1	0	-99	-99	-99	-99	-99	-99	-99	-99	-99	-99	-99	1	0	2840	1	1	0	0	NA	1	0	0	NA	0	NA	1	0	1	9
640	640	1	2	6	2018-06-02	11	2	1	25	16	40	11	4	2	1		2	3	1	0	-99	-99	-99	-99	-99	-99	-99	-99	-99	-99	-99	2	1	NA	0	NA	NA	NA	NA	NA	NA	NA	NA	NA	NA	0	-99	NA	-99
641	641	1	2	6	2018-06-02	11	2	1	25	17	61	11	39	2	1		2	5	1	0	-99	-99	-99	-99	-99	-99	-99	-99	-99	-99	-99	1	0	1485	0	NA	NA	NA	NA	NA	NA	NA	NA	NA	NA	0	-99	NA	-99
642	642	1	2	6	2018-06-02	11	2	2	25	18	40	12	11	2	1		1	5	1	1	1	-99	14	-99	-99	-99	-99	-99	-99	-99	-99	4	1	12000	1	0	NA	0	NA	1	0	1	0	0	NA	0	-99	NA	-99
643	643	1	2	6	2018-06-02	11	2	2	25	19	39	12	47	2	1		2	2	2	1	0	4	47	-99	-99	-99	-99	-99	-99	-99	-99	5	0	NA	1	1	0	0	NA	1	0	1	0	0	NA	0	-99	NA	-99
644	644	1	2	6	2018-06-02	11	2	1	25	20	76	13	18	2	1		2	3	1	0	-99	-99	-99	-99	-99	-99	-99	-99	-99	-99	-99	1	0	1875	1	0	NA	0	NA	1	0	0	NA	0	NA	1	0	1	9
645	645	1	2	6	2018-06-02	11	2	1	25	21	30	13	56	2	1		1	3	1	0	-99	-99	-99	-99	-99	-99	-99	-99	-99	-99	-99	5	1	7000	1	0	NA	0	NA	1	0	1	0	0	NA	0	-99	NA	-99
646	646	1	3	6	2018-06-03	11	2	1	25	22	81	10	19	2	1		2	1	1	0	-99	-99	-99	-99	-99	-99	-99	-99	-99	-99	-99	1	0	1708	0	NA	NA	NA	NA	NA	NA	NA	NA	NA	NA	1	0	1	6
647	647	1	3	6	2018-06-03	11	2	1	25	23	60	11	27	2	1		2	3	1	1	1	-99	12	-99	-99	-99	-99	-99	-99	-99	-99	1	0	1355	0	NA	NA	NA	NA	NA	NA	NA	NA	NA	NA	0	-99	NA	-99
648	648	1	3	6	2018-06-03	11	2	2	25	24	47	12	16	2	1		2	3	1	0	-99	-99	-99	-99	-99	-99	-99	-99	-99	-99	-99	2	2	10000	0	NA	NA	NA	NA	NA	NA	NA	NA	NA	NA	0	-99	NA	-99
649	649	1	24	5	2018-05-24	7	2	2	26	1	60	12	15	2	1		2	2	1	0	-99	-99	-99	-99	-99	-99	-99	-99	-99	-99	-99	2	0	5000	0	NA	NA	NA	NA	NA	NA	NA	NA	NA	NA	1	0	1	6
650	650	1	24	5	2018-05-24	7	2	1	26	2	58	13	37	2	1		2	3	1	1	1	-99	1	-99	-99	-99	-99	-99	-99	-99	-99	2	2	4500	0	NA	NA	NA	NA	NA	NA	NA	NA	NA	NA	0	-99	NA	-99
651	651	1	24	5	2018-05-24	7	2	1	26	3	68	14	14	2	1		1	5	1	1	0	4	42	-99	-99	-99	-99	-99	-99	-99	-99	1	0	4200	1	1	0	0	NA	1	0	1	0	0	NA	0	-99	NA	-99
652	652	1	24	5	2018-05-24	7	2	1	26	4	62	14	54	2	1		1	3	1	0	-99	-99	-99	-99	-99	-99	-99	-99	-99	-99	-99	2	1	3000	0	NA	NA	NA	NA	NA	NA	NA	NA	NA	NA	1	0	2	-99
653	653	1	24	5	2018-05-24	7	2	1	26	5	67	15	42	2	1		2	3	1	0	-99	-99	-99	-99	-99	-99	-99	-99	-99	-99	-99	1	0	NA	0	NA	NA	NA	NA	NA	NA	NA	NA	NA	NA	1	0	1	9
654	654	1	24	5	2018-05-24	7	2	2	26	6	40	16	33	2	1		2	3	1	0	-99	-99	-99	-99	-99	-99	-99	-99	-99	-99	-99	2	1	6000	0	NA	NA	NA	NA	NA	NA	NA	NA	NA	NA	0	-99	NA	-99
655	655	1	29	5	2018-05-29	7	2	1	26	7	51	13	47	2	1		2	2	1	0	-99	-99	-99	-99	-99	-99	-99	-99	-99	-99	-99	1	0	0	0	NA	NA	NA	NA	NA	NA	NA	NA	NA	NA	0	-99	NA	-99
656	656	1	29	5	2018-05-29	7	2	1	26	8	61	14	32	2	1		2	3	1	0	-99	-99	-99	-99	-99	-99	-99	-99	-99	-99	-99	1	1	3000	0	NA	NA	NA	NA	NA	NA	NA	NA	NA	NA	0	-99	NA	-99
657	657	1	29	5	2018-05-29	7	2	1	26	9	60	15	23	2	1		2	5	1	0	-99	-99	-99	-99	-99	-99	-99	-99	-99	-99	-99	1	0	1680	0	NA	NA	NA	NA	NA	NA	NA	NA	NA	NA	1	1	2	-99
658	658	1	29	5	2018-05-29	7	2	1	26	10	47	15	38	2	1		1	3	1	0	-99	-99	-99	-99	-99	-99	-99	-99	-99	-99	-99	2	1	5000	0	NA	NA	NA	NA	NA	NA	NA	NA	NA	NA	0	-99	NA	-99
659	659	1	29	5	2018-05-29	7	2	1	26	11	54	15	56	2	1		2	5	1	0	-99	-99	-99	-99	-99	-99	-99	-99	-99	-99	-99	1	1	NA	0	NA	NA	NA	NA	NA	NA	NA	NA	NA	NA	0	-99	NA	-99
660	660	1	29	5	2018-05-29	7	2	1	26	12	50	16	29	2	1		1	3	1	0	-99	-99	-99	-99	-99	-99	-99	-99	-99	-99	-99	2	1	3500	0	NA	NA	NA	NA	NA	NA	NA	NA	NA	NA	0	-99	NA	-99
661	661	1	29	5	2018-05-29	7	2	1	26	13	47	11	54	2	1		1	3	1	0	-99	-99	-99	-99	-99	-99	-99	-99	-99	-99	-99	3	2	7000	0	NA	NA	NA	NA	NA	NA	NA	NA	NA	NA	0	-99	NA	-99
662	662	1	29	5	2018-05-29	7	2	1	26	14	66	12	9	2	1		2	2	1	0	-99	-99	-99	-99	-99	-99	-99	-99	-99	-99	-99	1	0	2000	0	NA	NA	NA	NA	NA	NA	NA	NA	NA	NA	1	0	2	-99
663	663	1	29	5	2018-05-29	7	2	1	26	15	60	12	21	2	1		2	5	1	0	-99	-99	-99	-99	-99	-99	-99	-99	-99	-99	-99	1	0	2500	0	NA	NA	NA	NA	NA	NA	NA	NA	NA	NA	1	0	3	-99
664	664	1	29	5	2018-05-29	7	2	1	26	16	58	12	36	2	1		1	3	1	0	-99	-99	-99	-99	-99	-99	-99	-99	-99	-99	-99	4	1	8000	0	NA	NA	NA	NA	NA	NA	NA	NA	NA	NA	1	0	1	4
665	665	1	29	5	2018-05-29	7	2	1	26	17	49	13	9	2	1		2	3	1	0	-99	-99	-99	-99	-99	-99	-99	-99	-99	-99	-99	2	2	NA	0	NA	NA	NA	NA	NA	NA	NA	NA	NA	NA	0	-99	NA	-99
666	666	1	29	5	2018-05-29	7	2	1	26	18	76	13	28	2	1		1	2	1	0	-99	-99	-99	-99	-99	-99	-99	-99	-99	-99	-99	1	0	1830	0	NA	NA	NA	NA	NA	NA	NA	NA	NA	NA	0	-99	NA	-99
667	667	1	25	5	2018-05-25	6	2	1	26	19	65	14	10	2	1		1	3	1	0	-99	-99	-99	-99	-99	-99	-99	-99	-99	-99	-99	2	0	3500	0	NA	NA	NA	NA	NA	NA	NA	NA	NA	NA	1	0	2	-99
668	668	1	25	5	2018-05-25	6	2	1	26	20	33	13	40	2	1		2	5	1	0	-99	-99	-99	-99	-99	-99	-99	-99	-99	-99	-99	2	2	6000	0	NA	NA	NA	NA	NA	NA	NA	NA	NA	NA	0	-99	NA	-99
669	669	1	24	5	2018-05-24	6	2	1	26	21	42	14	17	2	1		2	3	3	0	-99	-99	-99	-99	-99	-99	-99	-99	-99	-99	-99	4	1	5000	0	NA	NA	NA	NA	NA	NA	NA	NA	NA	NA	0	-99	NA	-99
670	670	1	24	5	2018-05-24	6	2	1	26	22	65	13	20	2	1		1	3	1	0	-99	-99	-99	-99	-99	-99	-99	-99	-99	-99	-99	2	0	4000	1	1	0	0	NA	1	0	0	NA	0	NA	1	0	3	-99
671	671	1	24	5	2018-05-24	6	2	1	26	23	32	12	21	2	1		1	3	1	0	-99	-99	-99	-99	-99	-99	-99	-99	-99	-99	-99	2	1	3200	0	NA	NA	NA	NA	NA	NA	NA	NA	NA	NA	0	-99	NA	-99
672	672	1	24	5	2018-05-24	6	2	1	26	24	67	11	48	2	1		2	5	1	0	-99	-99	-99	-99	-99	-99	-99	-99	-99	-99	-99	1	0	3100	0	NA	NA	NA	NA	NA	NA	NA	NA	NA	NA	1	0	1	6
673	673	1	23	5	2018-05-23	6	2	3	29	5	61	15	30	4	1		1	3	1	0	-99	-99	-99	-99	-99	-99	-99	-99	-99	-99	-99	3	0	1400	0	NA	NA	NA	NA	NA	NA	NA	NA	NA	NA	0	-99	NA	-99
674	674	1	23	5	2018-05-23	6	2	2	29	6	65	16	23	4	1		2	3	1	0	-99	-99	-99	-99	-99	-99	-99	-99	-99	-99	-99	2	0	3000	0	NA	NA	NA	NA	NA	NA	NA	NA	NA	NA	1	0	1	6
675	675	1	23	5	2018-05-23	6	2	1	29	1	41	12	33	1	1		1	3	1	0	-99	-99	-99	-99	-99	-99	-99	-99	-99	-99	-99	3	1	NA	0	NA	NA	NA	NA	NA	NA	NA	NA	NA	NA	0	-99	NA	-99
676	676	1	23	5	2018-05-23	6	2	2	29	2	65	13	42	4	1		1	2	1	0	-99	-99	-99	-99	-99	-99	-99	-99	-99	-99	-99	2	0	3000	0	NA	NA	NA	NA	NA	NA	NA	NA	NA	NA	0	-99	NA	-99
677	677	1	23	5	2018-05-23	6	2	1	29	3	59	14	10	4	1		1	3	3	1	0	4	36	-99	-99	-99	-99	-99	-99	-99	-99	5	2	10000	0	NA	NA	NA	NA	NA	NA	NA	NA	NA	NA	1	0	1	6
678	678	1	23	5	2018-05-23	6	2	1	29	4	59	14	48	4	1		2	2	1	0	-99	-99	-99	-99	-99	-99	-99	-99	-99	-99	-99	1	NA	3000	0	NA	NA	NA	NA	NA	NA	NA	NA	NA	NA	1	0	2	-99
679	679	1	23	5	2018-05-23	2	2	1	29	12	41	17	16	4	1		2	5	1	0	-99	-99	-99	-99	-99	-99	-99	-99	-99	-99	-99	3	1	8800	0	NA	NA	NA	NA	NA	NA	NA	NA	NA	NA	0	-99	NA	-99
680	680	1	23	5	2018-05-23	2	2	1	29	11	31	16	45	4	1		2	5	1	0	-99	-99	-99	-99	-99	-99	-99	-99	-99	-99	-99	4	2	10000	0	NA	NA	NA	NA	NA	NA	NA	NA	NA	NA	0	-99	NA	-99
681	681	1	23	5	2018-05-23	2	2	1	29	10	70	16	10	4	1		2	5	1	0	-99	-99	-99	-99	-99	-99	-99	-99	-99	-99	-99	1	0	1500	0	NA	NA	NA	NA	NA	NA	NA	NA	NA	NA	0	-99	NA	-99
682	682	1	23	5	2018-05-23	2	2	1	29	9	60	15	20	4	1		2	1	1	0	-99	-99	-99	-99	-99	-99	-99	-99	-99	-99	-99	2	0	2200	0	NA	NA	NA	NA	NA	NA	NA	NA	NA	NA	0	-99	NA	-99
683	683	1	23	5	2018-05-23	2	2	1	29	8	49	14	35	4	1		2	5	1	0	-99	-99	-99	-99	-99	-99	-99	-99	-99	-99	-99	2	1	8000	0	NA	NA	NA	NA	NA	NA	NA	NA	NA	NA	0	-99	NA	-99
684	684	1	23	5	2018-05-23	2	2	1	29	7	45	14	3	4	1		2	3	1	0	-99	-99	-99	-99	-99	-99	-99	-99	-99	-99	-99	2	1	1700	0	NA	NA	NA	NA	NA	NA	NA	NA	NA	NA	0	-99	NA	-99
685	685	1	23	5	2018-05-23	10	2	1	29	13	46	15	20	4	2		1	4	1	0	-99	-99	-99	-99	-99	-99	-99	-99	-99	-99	-99	2	1	NA	0	NA	NA	NA	NA	NA	NA	NA	NA	NA	NA	0	-99	NA	-99
686	686	1	23	5	2018-05-23	5	2	1	29	14	59	17	2	4	1		2	3	1	0	-99	-99	-99	-99	-99	-99	-99	-99	-99	-99	-99	2	0	3600	0	NA	NA	NA	NA	NA	NA	NA	NA	NA	NA	1	1	2	-99
687	687	1	23	5	2018-05-23	6	2	2	29	15	32	17	10	4	1		2	5	1	0	-99	-99	-99	-99	-99	-99	-99	-99	-99	-99	-99	3	2	NA	0	NA	NA	NA	NA	NA	NA	NA	NA	NA	NA	0	-99	NA	-99
688	688	1	23	5	2018-05-23	68	2	1	29	16	34	17	26	4	1		1	2	1	0	-99	-99	-99	-99	-99	-99	-99	-99	-99	-99	-99	3	2	6000	0	NA	NA	NA	NA	NA	NA	NA	NA	NA	NA	0	-99	NA	-99
689	689	1	23	5	2018-05-23	8	2	2	29	17	73	17	41	4	1		1	5	1	0	-99	-99	-99	-99	-99	-99	-99	-99	-99	-99	-99	2	0	5000	0	NA	NA	NA	NA	NA	NA	NA	NA	NA	NA	1	0	2	-99
690	690	1	23	5	2018-05-23	6	2	1	29	18	48	18	0	4	1		2	3	1	0	-99	-99	-99	-99	-99	-99	-99	-99	-99	-99	-99	5	2	3900	0	NA	NA	NA	NA	NA	NA	NA	NA	NA	NA	0	-99	NA	-99
691	691	1	23	5	2018-05-23	8	2	1	29	19	53	13	13	4	1		2	5	1	0	-99	-99	-99	-99	-99	-99	-99	-99	-99	-99	-99	2	2	3000	0	NA	NA	NA	NA	NA	NA	NA	NA	NA	NA	1	1	2	-99
692	692	1	23	5	2018-05-23	8	2	1	29	20	31	13	40	4	1		2	3	1	0	-99	-99	-99	-99	-99	-99	-99	-99	-99	-99	-99	2	2	500	0	NA	NA	NA	NA	NA	NA	NA	NA	NA	NA	0	-99	NA	-99
693	693	1	23	5	2018-05-23	8	2	1	29	21	65	14	10	4	1		2	5	1	0	-99	-99	-99	-99	-99	-99	-99	-99	-99	-99	-99	5	3	7000	0	NA	NA	NA	NA	NA	NA	NA	NA	NA	NA	1	0	1	9
694	694	1	23	5	2018-05-23	8	2	1	29	22	68	14	38	4	1		2	3	1	0	-99	-99	-99	-99	-99	-99	-99	-99	-99	-99	-99	1	0	2500	0	NA	NA	NA	NA	NA	NA	NA	NA	NA	NA	1	0	1	4
695	695	1	23	5	2018-05-23	8	2	1	29	23	60	15	7	4	1		1	3	1	0	-99	-99	-99	-99	-99	-99	-99	-99	-99	-99	-99	2	0	2700	0	NA	NA	NA	NA	NA	NA	NA	NA	NA	NA	0	-99	NA	-99
696	696	1	23	5	2018-05-23	8	2	1	29	24	57	15	30	4	1		1	5	1	0	-99	-99	-99	-99	-99	-99	-99	-99	-99	-99	-99	2	2	19000	0	NA	NA	NA	NA	NA	NA	NA	NA	NA	NA	0	-99	NA	-99
697	697	2	1	6	2018-06-01	2	3	2	-99	86	33	12	30	1	2		2	5	3	-99	-99	-99	-99	4	8	2014	2014-08-01	99	9999	-99	1	4	2	12000	1	1	0	0	NA	0	NA	1	0	0	NA	0	-99	NA	-99
698	698	2	24	5	2018-05-24	2	3	1	-99	3	48	10	30	1	1		2	5	3	-99	-99	-99	-99	1	7	2014	2014-07-01	7	2014	2014-07-01	1	2	1	6000	1	1	0	0	NA	1	0	0	NA	0	NA	0	-99	NA	-99
699	699	2	29	5	2018-05-29	2	3	1	-99	63	33	12	0	1	1		1	3	3	-99	-99	-99	-99	3	6	2015	2015-06-01	10	2016	2016-10-01	2	1	1	5000	0	NA	NA	NA	NA	NA	NA	NA	NA	NA	NA	0	-99	NA	-99
700	700	2	29	5	2018-05-29	2	3	1	-99	62	34	9	30	1	4	relative	2	5	3	-99	-99	-99	-99	1	7	2014	2014-07-01	7	2014	2014-07-01	1	3	2	10000	1	1	0	1	0	1	0	1	0	0	NA	0	-99	NA	-99
701	701	2	29	5	2018-05-29	2	3	1	-99	53	30	8	30	1	1		2	5	3	-99	-99	-99	-99	4	7	2014	2014-07-01	8	2014	2014-08-01	1	3	1	10000	1	1	0	1	0	1	0	1	0	1	0	0	-99	NA	-99
702	702	2	31	5	2018-05-31	2	3	2	-99	72	54	13	0	1	2		2	5	3	-99	-99	-99	-99	4	8	2014	2014-08-01	1	2017	2017-01-01	3	2	1	5000	1	1	0	1	0	1	0	1	0	0	NA	0	-99	NA	-99
703	703	2	24	5	2018-05-24	2	3	1	-99	4	48	13	0	1	1		1	5	3	-99	-99	-99	-99	1	8	2014	2014-08-01	10	2014	2014-10-01	2	1	1	10000	0	NA	NA	NA	NA	NA	NA	NA	NA	NA	NA	0	-99	NA	-99
704	704	2	26	5	2018-05-26	2	3	1	-99	33	30	11	30	1	1		2	5	3	-99	-99	-99	-99	3	10	2014	2014-10-01	1	2016	2016-01-01	1	3	1	8000	1	1	0	1	0	1	0	1	0	0	NA	0	-99	NA	-99
705	705	2	27	5	2018-05-27	2	3	1	-99	32	37	15	0	1	1		2	5	3	-99	-99	-99	-99	1	6	2014	2014-06-01	10	2017	2017-10-01	1	2	1	7000	1	1	0	1	0	1	0	1	0	0	NA	0	-99	NA	-99
706	706	2	26	5	2018-05-26	2	3	1	-99	23	60	9	0	1	1		2	5	3	-99	-99	-99	-99	4	8	2014	2014-08-01	8	2014	2014-08-01	1	1	1	5000	1	1	0	0	NA	1	0	1	0	0	NA	0	-99	NA	-99
707	707	2	25	5	2018-05-25	2	3	1	-99	19	37	11	0	1	4	brother	2	5	3	-99	-99	-99	-99	1	7	2014	2014-07-01	10	2017	2017-10-01	1	2	1	10000	1	1	0	0	NA	1	0	1	0	0	NA	0	-99	NA	-99
708	708	2	1	6	2018-06-01	2	3	1	-99	85	52	10	0	1	1		2	5	3	-99	-99	-99	-99	4	7	2014	2014-07-01	8	2014	2014-08-01	1	2	1	7000	1	1	0	1	0	1	0	1	0	1	0	0	-99	NA	-99
709	709	2	28	5	2018-05-28	2	3	1	-99	44	30	17	0	1	1		2	5	3	-99	-99	-99	-99	4	7	2014	2014-07-01	7	2014	2014-07-01	1	3	1	7000	1	1	0	1	0	1	0	1	0	0	NA	0	-99	NA	-99
710	710	2	25	5	2018-05-25	2	3	1	-99	8	60	10	30	1	1		1	3	3	-99	-99	-99	-99	4	99	9999	99/ 9999	99	9999	-99	1	1	0	3500	1	1	0	0	NA	1	1	0	NA	1	0	0	-99	NA	-99
711	711	2	28	5	2018-05-28	2	3	1	-99	43	59	16	0	1	1		1	3	3	-99	-99	-99	-99	3	5	2016	2016-05-01	5	2016	2016-05-01	1	3	1	7000	1	1	0	1	0	1	0	1	0	0	NA	0	-99	NA	-99
712	712	2	28	5	2018-05-28	2	3	1	-99	41	47	14	30	1	1		1	5	3	-99	-99	-99	-99	4	8	2014	2014-08-01	99	9999	-99	1	4	2	10000	1	1	0	0	NA	1	0	0	NA	0	NA	0	-99	NA	-99
713	713	2	20	5	2018-05-20	1	4	2	-99	7	45	15	46	1	1		2	5	4	-99	-99	-99	-99	2	9	2014	2014-09-01	10	2015	2015-10-01	1	2	2	6600	1	1	1	1	1	1	2	1	1	0	NA	1	0	2	-99
714	714	2	20	5	2018-05-20	1	4	2	-99	14	32	18	15	1	1		2	3	3	-99	-99	-99	-99	2	10	2014	2014-10-01	6	2016	2016-06-01	2	2	2	7900	1	0	NA	0	NA	1	2	1	2	0	NA	0	-99	NA	-99
715	715	2	23	5	2018-05-23	1	4	2	-99	22	76	10	0	1	1		2	5	4	-99	-99	-99	-99	1	10	2014	2014-10-01	10	2014	2014-10-01	1	2	0	4000	1	1	3	1	4	1	4	1	4	0	NA	1	0	2	-99
716	716	2	26	5	2018-05-26	1	4	2	-99	29	30	17	0	1	1		1	3	3	-99	-99	-99	-99	2	9	2014	2014-09-01	9	2014	2014-09-01	1	3	2	7000	1	1	1	1	1	1	3	1	2	0	NA	0	-99	NA	-99
717	717	2	28	5	2018-05-28	1	4	2	-99	31	52	10	10	1	1		1	5	4	-99	-99	-99	-99	2	9	2014	2014-09-01	9	2014	2014-09-01	1	2	2	NA	1	1	2	1	2	1	4	1	1	0	NA	0	-99	NA	-99
718	718	2	31	5	2018-05-31	2	5	3	-99	118	63	10	50	1	1		2	3	4	-99	-99	-99	-99	3	8	2014	2014-08-01	4	2015	2015-04-01	1	3	2	7000	1	1	1	1	1	1	3	1	1	0	NA	1	0	1	1
719	719	2	31	5	2018-05-31	2	5	2	-99	102	55	13	10	1	1		2	3	4	-99	-99	-99	-99	4	8	2014	2014-08-01	4	2015	2015-04-01	1	3	1	8000	1	1	0	0	NA	1	0	0	NA	0	NA	1	0	2	-99
720	720	2	29	5	2018-05-29	2	5	2	-99	178	47	11	15	1	1		2	5	3	-99	-99	-99	-99	4	11	2014	2014-11-01	12	2014	2014-12-01	1	3	2	10000	0	NA	NA	NA	NA	NA	NA	NA	NA	NA	NA	1	0	2	-99
721	721	2	1	6	2018-06-01	2	5	1	-99	95	42	15	57	1	1		1	4	4	-99	-99	-99	-99	1	8	2014	2014-08-01	4	2015	2015-04-01	4	5	1	5000	1	1	1	1	1	1	1	0	NA	0	NA	1	0	2	-99
722	722	2	31	5	2018-05-31	4	5	1	-99	239	39	13	27	1	1		2	2	2	-99	-99	-99	-99	5	2	2014	2014-02-01	6	2016	2016-06-01	2	4	1	5800	1	0	NA	0	NA	1	0	1	0	0	NA	0	-99	NA	-99
723	723	2	31	5	2018-05-31	4	5	1	-99	22	64	14	40	1	1		2	3	3	-99	-99	-99	-99	2	6	2014	2014-06-01	3	2017	2017-03-01	1	1	0	2100	1	1	0	1	0	1	1	1	1	0	NA	0	-99	NA	-99
724	724	2	31	5	2018-05-31	4	5	1	-99	229	43	12	5	1	1		1	5	3	-99	-99	-99	-99	3	7	2014	2014-07-01	8	2017	2017-08-01	2	5	2	12000	1	0	NA	1	0	1	0	1	0	0	NA	1	1	3	-99
725	725	2	2	6	2018-06-02	4	5	1	-99	506	59	12	14	1	1		2	3	3	-99	-99	-99	-99	3	7	2014	2014-07-01	11	2014	2014-11-01	1	1	0	2500	1	1	1	0	NA	1	1	1	0	0	NA	0	-99	NA	-99
726	726	2	2	6	2018-06-02	4	5	1	-99	46	30	13	1	1	1		1	5	3	-99	-99	-99	-99	1	12	2014	2014-12-01	1	2017	2017-01-01	1	1	1	5000	1	0	NA	0	NA	0	NA	0	NA	0	NA	0	-99	NA	-99
727	727	2	2	6	2018-06-02	4	5	1	-99	313	71	14	5	1	1		1	5	2	-99	-99	-99	-99	4	9	2015	2015-09-01	9	2015	2015-09-01	1	1	0	4000	1	0	NA	1	1	1	0	0	NA	0	NA	1	1	1	9
728	728	2	2	6	2018-06-02	4	5	1	-99	57	64	17	4	1	1		2	3	3	-99	-99	-99	-99	3	9	2014	2014-09-01	4	2018	2018-04-01	2	1	0	3000	1	0	NA	1	0	0	NA	0	NA	0	NA	1	0	2	-99
729	729	2	29	5	2018-05-29	1	5	1	-99	30	37	12	20	1	1		2	4	3	-99	-99	-99	-99	1	5	2014	2014-05-01	8	2016	2016-08-01	3	3	1	6000	1	1	0	0	NA	1	0	1	0	0	NA	0	-99	NA	-99
730	730	2	29	5	2018-05-29	1	5	1	-99	166	32	13	18	1	1		1	5	3	-99	-99	-99	-99	1	9	2014	2014-09-01	8	2015	2015-08-01	3	1	1	20000	0	NA	NA	NA	NA	NA	NA	NA	NA	NA	NA	0	-99	NA	-99
731	731	2	29	5	2018-05-29	1	5	2	-99	115	66	11	5	1	1		2	5	5	-99	-99	-99	-99	3	7	2014	2014-07-01	4	2017	2017-04-01	1	2	0	4500	1	1	1	1	0	1	0	1	0	0	NA	1	1	2	-99
732	732	2	29	5	2018-05-29	1	5	2	-99	240	58	14	4	1	1		1	5	4	-99	-99	-99	-99	1	6	2014	2014-06-01	3	2018	2018-03-01	1	2	0	6000	1	0	NA	1	0	1	0	1	0	0	NA	0	-99	NA	-99
733	733	2	29	5	2018-05-29	1	5	2	-99	215	65	15	5	1	1		1	2	4	-99	-99	-99	-99	2	10	2014	2014-10-01	4	2018	2018-04-01	1	2	1	6300	1	1	0	0	NA	1	0	1	1	0	NA	0	-99	NA	-99
734	734	2	30	5	2018-05-30	1	5	2	-99	13	52	11	40	1	1		1	5	4	-99	-99	-99	-99	3	7	2014	2014-07-01	4	2015	2015-04-01	1	5	4	30000	1	0	NA	1	1	1	1	1	0	0	NA	0	-99	NA	-99
735	735	2	30	5	2018-05-30	1	5	2	-99	205	74	10	10	1	1		2	3	3	-99	-99	-99	-99	1	7	2014	2014-07-01	6	2017	2017-06-01	1	2	0	6400	1	0	NA	1	0	1	0	0	NA	0	NA	1	0	1	6
736	736	2	30	5	2018-05-30	1	5	2	-99	10	68	12	38	1	1		1	5	3	-99	-99	-99	-99	3	11	2015	2015-11-01	11	2015	2015-11-01	1	2	1	4100	1	0	NA	1	1	1	0	0	NA	0	NA	0	-99	NA	-99
737	737	2	31	5	2018-05-31	7	5	2	-99	78	40	17	20	2	1		2	3	3	-99	-99	-99	-99	3	6	2014	2014-06-01	11	2014	2014-11-01	2	6	0	6700	1	1	0	1	0	1	0	1	0	0	NA	0	-99	NA	-99
738	738	2	31	5	2018-05-31	7	5	3	-99	3	32	18	25	2	1		1	3	3	-99	-99	-99	-99	1	7	2014	2014-07-01	6	2015	2015-06-01	4	4	1	8000	1	0	NA	1	0	1	0	1	0	0	NA	1	1	1	6
739	739	2	31	5	2018-05-31	7	5	2	-99	242	63	14	0	2	1		1	3	3	-99	-99	-99	-99	1	11	2014	2014-11-01	4	2015	2015-04-01	2	2	0	3500	0	NA	NA	NA	NA	NA	NA	NA	NA	NA	NA	0	-99	NA	-99
740	740	2	1	6	2018-06-01	1	5	2	-99	7	70	10	30	2	1		2	2	3	-99	-99	-99	-99	3	8	2014	2014-08-01	1	2017	2017-01-01	2	2	0	5400	1	1	0	0	NA	1	1	1	1	0	NA	0	-99	NA	-99
741	741	2	1	6	2018-06-01	1	5	3	-99	193	73	11	40	2	1		1	5	4	-99	-99	-99	-99	3	9	2014	2014-09-01	4	2015	2015-04-01	1	3	0	7300	1	1	0	1	0	1	0	1	0	0	NA	1	0	1	1
742	742	2	1	6	2018-06-01	1	5	2	-99	147	67	12	40	2	1		2	3	4	-99	-99	-99	-99	1	9	2014	2014-09-01	4	2015	2015-04-01	2	2	0	4500	1	0	NA	1	0	1	0	1	0	0	NA	1	1	1	6
743	743	2	1	6	2018-06-01	1	5	1	-99	347	53	13	36	2	1		2	3	4	-99	-99	-99	-99	3	11	2014	2014-11-01	8	2015	2015-08-01	2	1	0	1452	1	1	0	1	0	1	0	1	0	0	NA	1	1	1	6
744	744	2	1	6	2018-06-01	1	5	1	-99	249	54	15	11	2	1		1	3	3	-99	-99	-99	-99	3	11	2014	2014-11-01	11	2016	2016-11-01	3	3	1	10000	1	1	0	0	NA	1	0	1	0	0	NA	1	1	1	10
745	745	2	11	6	2018-06-11	1	5	2	-99	589	34	16	45	2	1		1	5	4	-99	-99	-99	-99	4	10	2014	2014-10-01	5	2015	2015-05-01	1	2	2	4000	1	1	0	0	NA	1	1	1	0	0	NA	0	-99	NA	-99
746	746	2	31	5	2018-05-31	9	5	1	-99	126	30	17	10	2	1		2	2	4	-99	-99	-99	-99	3	2	2014	2014-02-01	6	2016	2016-06-01	2	2	1	3500	1	1	1	0	NA	0	NA	0	NA	0	NA	0	-99	NA	-99
747	747	2	31	5	2018-05-31	9	5	1	-99	49	43	18	0	2	1		2	1	4	-99	-99	-99	-99	3	8	2014	2014-08-01	12	2017	2017-12-01	1	1	1	6000	1	1	1	0	NA	0	NA	1	1	0	NA	0	-99	NA	-99
748	748	2	31	5	2018-05-31	9	5	1	-99	411	44	18	40	2	1		2	1	4	-99	-99	-99	-99	3	12	2017	2017-12-01	12	2017	2017-12-01	1	1	1	3000	1	1	3	0	NA	0	NA	0	NA	0	NA	0	-99	NA	-99
749	749	2	31	5	2018-05-31	9	5	1	-99	533	30	20	0	2	1		2	5	3	-99	-99	-99	-99	3	6	2014	2014-06-01	9	2014	2014-09-01	1	1	1	NA	1	1	1	0	NA	0	NA	0	NA	0	NA	0	-99	NA	-99
750	750	2	1	6	2018-06-01	9	5	1	-99	366	34	14	0	2	1		2	3	3	-99	-99	-99	-99	3	1	2016	2016-01-01	2	2016	2016-02-01	1	1	1	6000	1	1	1	1	1	1	2	0	NA	0	NA	1	1	2	-99
751	751	2	2	6	2018-06-02	9	5	1	-99	58	62	8	0	2	1		2	5	4	-99	-99	-99	-99	3	6	2014	2014-06-01	7	2014	2014-07-01	1	1	1	NA	1	1	1	1	1	0	NA	0	NA	0	NA	0	-99	NA	-99
752	752	2	30	5	2018-05-30	5	5	1	-99	128	42	20	52	2	1		2	3	4	-99	-99	-99	-99	3	2	2015	2015-02-01	2	2015	2015-02-01	1	2	1	4000	1	0	NA	0	NA	1	0	1	0	0	NA	0	-99	NA	-99
753	753	2	31	5	2018-05-31	5	5	1	-99	199	31	12	14	2	1		1	3	4	-99	-99	-99	-99	3	3	2017	2017-03-01	3	2017	2017-03-01	1	1	1	8500	0	NA	NA	NA	NA	NA	NA	NA	NA	NA	NA	0	-99	NA	-99
754	754	2	31	5	2018-05-31	5	5	2	-99	472	30	13	0	2	1		2	3	4	-99	-99	-99	-99	3	1	2015	2015-01-01	2	2015	2015-02-01	1	5	1	6000	1	1	0	1	0	1	0	1	0	0	NA	0	-99	NA	-99
755	755	2	31	5	2018-05-31	5	5	3	-99	45	47	13	50	2	1		2	3	4	-99	-99	-99	-99	3	12	2016	2016-12-01	12	2016	2016-12-01	1	5	0	5700	1	0	NA	0	NA	1	0	1	0	1	0	0	-99	NA	-99
756	756	2	31	5	2018-05-31	5	5	1	-99	502	68	15	3	2	1		2	3	4	-99	-99	-99	-99	1	2	2015	2015-02-01	8	2017	2017-08-01	1	1	0	2800	1	1	1	1	1	0	NA	0	NA	0	NA	1	1	1	6
757	757	2	1	6	2018-06-01	5	5	1	-99	56	49	9	40	2	1		1	1	4	-99	-99	-99	-99	2	6	2014	2014-06-01	4	2015	2015-04-01	1	6	1	4500	1	1	0	1	0	1	1	1	0	0	NA	0	-99	NA	-99
758	758	2	1	6	2018-06-01	5	5	1	-99	508	34	10	40	2	1		2	3	4	-99	-99	-99	-99	3	6	2015	2015-06-01	9	2015	2015-09-01	2	2	0	5150	1	1	1	1	1	0	NA	1	0	0	NA	0	-99	NA	-99
759	759	2	1	6	2018-06-01	5	5	1	-99	73	38	11	40	2	1		2	3	4	-99	-99	-99	-99	4	8	2014	2014-08-01	4	2016	2016-04-01	2	4	0	5800	1	1	2	1	1	1	1	1	1	0	NA	0	-99	NA	-99
760	760	2	1	6	2018-06-01	5	5	1	-99	620	65	12	55	2	1		2	3	4	-99	-99	-99	-99	3	8	2014	2014-08-01	4	2015	2015-04-01	1	4	1	10500	1	1	0	1	1	1	1	1	0	1	0	1	0	1	6
761	761	2	1	6	2018-06-01	5	5	1	-99	357	46	14	4	2	1		2	2	4	-99	-99	-99	-99	3	12	2014	2014-12-01	5	2015	2015-05-01	1	4	1	9000	1	1	1	1	0	1	0	1	9	0	NA	0	-99	NA	-99
762	762	2	1	6	2018-06-01	5	5	1	-99	523	70	15	6	2	1		2	2	4	-99	-99	-99	-99	4	11	2015	2015-11-01	3	2016	2016-03-01	1	1	0	3000	1	1	1	1	1	1	1	1	0	0	NA	1	0	1	6
763	763	2	1	6	2018-06-01	5	5	2	-99	373	31	16	4	2	1		2	3	4	-99	-99	-99	-99	3	12	2015	2015-12-01	12	2015	2015-12-01	1	4	0	NA	1	1	0	1	0	1	0	1	0	0	NA	0	-99	NA	-99
764	764	2	2	6	2018-06-02	5	5	2	-99	144	60	15	50	2	2		1	5	4	-99	-99	-99	-99	2	7	2014	2014-07-01	7	2014	2014-07-01	1	4	0	5000	1	1	0	1	1	1	1	0	NA	0	NA	1	1	1	1
765	765	2	1	6	2018-06-01	5	5	1	-99	630	61	16	45	2	1		2	3	4	-99	-99	-99	-99	3	8	2014	2014-08-01	8	2014	2014-08-01	1	1	0	3800	1	1	0	1	0	1	0	1	1	0	NA	1	1	1	10
766	766	2	3	6	2018-06-03	5	5	1	-99	19	39	17	35	2	1		2	3	4	-99	-99	-99	-99	1	2	2015	2015-02-01	2	2015	2015-02-01	1	2	1	4000	1	1	1	1	0	1	1	1	1	0	NA	0	-99	NA	-99
767	767	2	1	6	2018-06-01	8	5	1	-99	23	59	17	36	2	1		1	3	4	-99	-99	-99	-99	3	6	2014	2014-06-01	99	2016	99/2016	1	4	0	4000	0	NA	NA	NA	NA	NA	NA	NA	NA	NA	NA	0	-99	NA	-99
768	768	2	1	6	2018-06-01	8	5	1	-99	551	56	18	16	2	1		1	2	4	-99	-99	-99	-99	1	8	2014	2014-08-01	8	2015	2015-08-01	1	5	3	10000	0	NA	NA	NA	NA	NA	NA	NA	NA	NA	NA	0	-99	NA	-99
769	769	2	2	6	2018-06-02	8	5	1	-99	434	59	11	10	2	1		2	3	4	-99	-99	-99	-99	3	9	2014	2014-09-01	4	2015	2015-04-01	1	2	0	5300	1	1	0	1	0	1	0	0	NA	0	NA	1	1	1	1
770	770	2	2	6	2018-06-02	8	5	1	-99	164	81	12	3	2	1		2	5	4	-99	-99	-99	-99	2	6	2014	2014-06-01	4	2015	2015-04-01	1	2	0	2800	1	1	0	0	NA	0	NA	0	NA	0	NA	1	0	1	6
771	771	2	2	6	2018-06-02	8	5	2	-99	83	53	13	6	2	1		2	3	4	-99	-99	-99	-99	2	5	2014	2014-05-01	6	2014	2014-06-01	1	2	0	2900	1	0	NA	0	NA	0	NA	0	NA	0	NA	1	1	2	-99
772	772	2	2	6	2018-06-02	8	5	1	-99	251	53	16	10	2	1		2	5	3	-99	-99	-99	-99	3	8	2014	2014-08-01	99	9999	-99	1	2	2	NA	0	NA	NA	NA	NA	NA	NA	NA	NA	NA	NA	0	-99	NA	-99
773	773	2	3	6	2018-06-03	8	5	2	-99	568	54	11	40	2	1		2	5	4	-99	-99	-99	-99	3	8	2014	2014-08-01	10	2016	2016-10-01	1	4	1	NA	0	NA	NA	NA	NA	NA	NA	NA	NA	NA	NA	0	-99	NA	-99
774	774	2	3	6	2018-06-03	8	5	1	-99	622	53	16	10	2	1		1	2	3	-99	-99	-99	-99	3	8	2014	2014-08-01	1	2017	2017-01-01	1	3	2	8000	0	NA	NA	NA	NA	NA	NA	NA	NA	NA	NA	0	-99	NA	-99
775	775	2	2	6	2018-06-02	110	5	2	-99	225	67	9	55	2	3		2	2	4	-99	-99	-99	-99	3	9	2014	2014-09-01	7	2015	2015-07-01	1	3	0	3684	1	1	0	0	NA	1	0	1	0	0	NA	1	0	1	9
776	776	2	2	6	2018-06-02	10	5	1	-99	291	40	10	43	2	1		1	2	4	-99	-99	-99	-99	4	9	2014	2014-09-01	10	2015	2015-10-01	2	1	0	2000	1	1	1	0	NA	1	0	1	0	0	NA	0	-99	NA	-99
777	777	2	2	6	2018-06-02	10	5	1	-99	300	63	11	18	2	1		2	3	4	-99	-99	-99	-99	3	7	2014	2014-07-01	7	2015	2015-07-01	1	1	0	2600	1	1	0	0	NA	1	1	1	0	0	NA	0	-99	NA	-99
778	778	2	2	6	2018-06-02	10	5	1	-99	387	55	15	0	2	1		2	2	4	-99	-99	-99	-99	3	8	2015	2015-08-01	8	2015	2015-08-01	1	1	0	2800	1	0	NA	1	0	1	0	1	0	0	NA	1	1	1	6
779	779	2	2	6	2018-06-02	10	5	1	-99	394	70	12	0	2	1		2	3	4	-99	-99	-99	-99	3	8	2014	2014-08-01	10	2015	2015-10-01	2	1	0	2829	1	1	0	1	1	1	0	0	NA	0	NA	0	-99	NA	-99
780	780	2	2	6	2018-06-02	10	5	1	-99	522	80	12	50	2	1		1	1	4	-99	-99	-99	-99	3	12	2015	2015-12-01	12	2015	2015-12-01	1	1	0	5800	0	NA	NA	NA	NA	NA	NA	NA	NA	NA	NA	1	1	1	6
781	781	2	2	6	2018-06-02	10	5	1	-99	550	59	13	38	2	1		1	3	4	-99	-99	-99	-99	4	9	2015	2015-09-01	9	2015	2015-09-01	1	1	0	4800	1	0	NA	0	NA	1	0	1	0	0	NA	0	-99	NA	-99
782	782	2	30	5	2018-05-30	3	5	2	-99	261	35	14	58	1	1		2	3	4	-99	-99	-99	-99	3	8	2014	2014-08-01	7	2015	2015-07-01	1	5	1	6000	1	1	0	1	0	1	1	1	0	0	NA	0	-99	NA	-99
783	783	2	30	5	2018-05-30	3	5	2	-99	110	40	15	46	1	1		1	3	4	-99	-99	-99	-99	1	1	2015	2015-01-01	5	2015	2015-05-01	1	2	1	6800	1	1	0	1	0	1	0	1	0	0	NA	0	-99	NA	-99
784	784	2	31	5	2018-05-31	3	5	2	-99	380	48	15	15	1	1		2	5	3	-99	-99	-99	-99	1	7	2014	2014-07-01	5	2018	2018-05-01	2	3	1	NA	1	1	0	0	NA	0	NA	0	NA	0	NA	0	-99	NA	-99
785	785	2	1	6	2018-06-01	3	5	3	-99	104	41	14	56	1	1		2	3	3	-99	-99	-99	-99	4	9	2014	2014-09-01	9	2014	2014-09-01	1	4	0	7000	1	1	0	1	0	1	0	0	NA	0	NA	0	-99	NA	-99
786	786	2	2	6	2018-06-02	3	5	2	-99	32	76	15	17	1	1		2	3	4	-99	-99	-99	-99	3	8	2014	2014-08-01	8	2014	2014-08-01	1	2	0	5000	1	0	NA	0	NA	1	1	1	0	0	NA	1	1	1	6
787	787	2	2	6	2018-06-02	3	5	2	-99	157	76	12	52	1	1		1	3	4	-99	-99	-99	-99	3	11	2014	2014-11-01	3	2015	2015-03-01	1	2	0	5100	1	0	NA	1	0	1	0	0	NA	0	NA	1	1	2	-99
788	788	2	2	6	2018-06-02	3	5	4	-99	202	42	14	39	1	1		1	3	4	-99	-99	-99	-99	1	5	2015	2015-05-01	5	2015	2015-05-01	1	5	2	10000	1	0	NA	0	NA	1	0	1	0	0	NA	0	-99	NA	-99
789	789	2	2	6	2018-06-02	6	5	1	-99	196	34	13	10	1	1		2	5	4	-99	-99	-99	-99	3	8	2014	2014-08-01	5	2015	2015-05-01	1	3	0	2000	1	1	0	1	0	1	0	1	0	0	NA	0	-99	NA	-99
790	790	2	2	6	2018-06-02	6	5	2	-99	18	31	14	15	1	1		2	5	3	-99	-99	-99	-99	1	8	2014	2014-08-01	7	2015	2015-07-01	2	3	2	18000	1	0	NA	0	NA	0	NA	1	2	0	NA	0	-99	NA	-99
791	791	2	2	6	2018-06-02	6	5	1	-99	97	35	15	42	1	1		2	5	3	-99	-99	-99	-99	4	6	2014	2014-06-01	2	2018	2018-02-01	2	5	2	12000	1	1	1	0	NA	0	NA	0	NA	0	NA	0	-99	NA	-99
792	792	2	3	6	2018-06-03	6	5	1	-99	588	32	10	17	1	1		2	5	3	-99	-99	-99	-99	1	2	2015	2015-02-01	7	2016	2016-07-01	4	3	0	4000	9	NA	NA	NA	NA	NA	NA	NA	NA	NA	NA	0	-99	NA	-99
793	793	2	3	6	2018-06-03	6	5	1	-99	177	31	11	35	1	1		2	3	2	-99	-99	-99	-99	4	9	2014	2014-09-01	5	2016	2016-05-01	1	3	0	5600	1	1	2	0	NA	1	2	1	1	0	NA	0	-99	NA	-99
794	794	2	3	6	2018-06-03	6	5	1	-99	138	54	14	12	1	1		2	3	4	-99	-99	-99	-99	3	8	2014	2014-08-01	5	2015	2015-05-01	1	2	1	5000	1	0	NA	1	0	1	0	1	0	0	NA	0	-99	NA	-99
795	795	2	24	5	2018-05-24	1	6	1	-99	5	35	11	0	2	1		2	3	3	-99	-99	-99	-99	4	7	2014	2014-07-01	4	2018	2018-04-01	1	3	0	NA	1	0	NA	0	NA	1	0	1	0	0	NA	0	-99	NA	-99
796	796	2	28	5	2018-05-28	1	6	1	-99	14	59	10	0	2	1		2	5	4	-99	-99	-99	-99	4	12	2014	2014-12-01	12	2014	2014-12-01	1	2	0	2500	1	0	NA	1	0	1	0	1	0	0	NA	0	-99	NA	-99
797	797	2	28	5	2018-05-28	1	6	1	-99	17	49	10	40	2	1		2	3	4	-99	-99	-99	-99	3	7	2014	2014-07-01	4	2015	2015-04-01	1	2	1	2700	1	0	NA	0	NA	1	0	1	0	0	NA	1	0	1	6
798	798	2	28	5	2018-05-28	1	6	2	-99	19	66	11	15	2	1		2	3	4	-99	-99	-99	-99	4	7	2014	2014-07-01	7	2014	2014-07-01	1	3	0	NA	1	0	NA	0	NA	1	0	1	0	0	NA	1	1	1	6
799	799	2	28	5	2018-05-28	1	6	1	-99	21	32	20	30	2	1		2	4	3	-99	-99	-99	-99	2	7	2016	2016-07-01	7	2016	2016-07-01	1	6	1	7000	1	0	NA	0	NA	1	1	1	1	0	NA	1	0	2	-99
800	800	2	26	5	2018-05-26	1	6	1	-99	23	34	11	0	1	1		2	3	3	-99	-99	-99	-99	3	7	2014	2014-07-01	7	2014	2014-07-01	1	3	1	5000	1	1	1	0	NA	1	1	1	1	0	NA	0	-99	NA	-99
801	801	2	28	5	2018-05-28	1	6	1	-99	30	38	12	0	2	1		1	3	4	-99	-99	-99	-99	4	8	2014	2014-08-01	8	2014	2014-08-01	1	4	2	6000	1	0	NA	0	NA	1	1	0	NA	0	NA	0	-99	NA	-99
802	802	2	28	5	2018-05-28	1	6	1	-99	45	33	12	40	2	1		2	2	4	-99	-99	-99	-99	3	7	2014	2014-07-01	7	2014	2014-07-01	1	6	0	6000	1	0	NA	0	NA	1	0	1	0	0	NA	0	-99	NA	-99
803	803	2	23	5	2018-05-23	4	7	2	-99	3	68	9	15	1	1		1	5	3	-99	-99	-99	-99	4	5	2015	2015-05-01	8	2017	2017-08-01	1	2	0	2300	1	0	NA	0	NA	1	0	0	NA	0	NA	1	0	2	-99
804	804	2	23	5	2018-05-23	4	7	2	-99	5	32	12	10	1	1		1	5	3	-99	-99	-99	-99	3	9	2014	2014-09-01	4	2016	2016-04-01	1	2	2	7500	1	1	1	0	NA	1	2	1	1	0	NA	0	-99	NA	-99
805	805	2	23	5	2018-05-23	4	7	2	-99	14	63	14	5	1	1		2	3	3	-99	-99	-99	-99	3	8	2014	2014-08-01	8	2017	2017-08-01	2	2	0	2600	1	1	0	1	0	1	1	0	NA	0	NA	0	-99	NA	-99
806	806	2	23	5	2018-05-23	4	7	2	-99	16	51	16	25	1	1		2	5	3	-99	-99	-99	-99	3	9	2014	2014-09-01	5	2018	2018-05-01	2	2	1	2800	1	1	0	0	NA	1	0	1	0	0	NA	0	-99	NA	-99
807	807	2	23	5	2018-05-23	4	7	1	-99	19	45	19	20	1	1		2	3	3	-99	-99	-99	-99	1	12	2014	2014-12-01	12	2016	2016-12-01	1	1	1	3200	1	1	0	0	NA	1	0	1	0	0	NA	0	-99	NA	-99
808	808	2	28	5	2018-05-28	3	8	2	-99	97	31	12	0	1	1		2	5	3	-99	-99	-99	-99	4	6	2014	2014-06-01	7	2015	2015-07-01	1	5	3	10000	1	1	0	0	NA	1	1	1	1	0	NA	0	-99	NA	-99
809	809	2	28	5	2018-05-28	3	8	1	-99	60	62	12	47	1	1		2	3	4	-99	-99	-99	-99	4	6	2014	2014-06-01	1	2015	2015-01-01	3	1	0	3200	1	1	0	1	0	1	0	1	0	0	NA	1	1	1	6
810	810	2	28	5	2018-05-28	3	8	3	-99	37	38	19	0	1	1		2	3	3	-99	-99	-99	-99	3	8	2014	2014-08-01	10	2014	2014-10-01	1	4	2	NA	1	1	1	0	NA	1	1	1	1	0	NA	0	-99	NA	-99
811	811	2	28	5	2018-05-28	3	8	2	-99	69	58	14	5	1	1		2	5	4	-99	-99	-99	-99	3	9	2014	2014-09-01	3	2016	2016-03-01	2	4	2	2500	1	1	1	1	0	1	1	1	0	0	NA	1	0	1	6
812	812	2	28	5	2018-05-28	3	8	2	-99	47	43	15	7	1	1		2	3	4	-99	-99	-99	-99	3	7	2014	2014-07-01	8	2014	2014-08-01	1	3	0	4000	1	1	0	0	NA	1	0	1	1	0	NA	0	-99	NA	-99
813	813	2	28	5	2018-05-28	3	8	2	-99	46	31	16	45	1	1		2	1	3	-99	-99	-99	-99	4	6	2014	2014-06-01	9	2017	2017-09-01	1	6	0	1200	1	1	0	1	0	1	0	1	0	0	NA	0	-99	NA	-99
814	814	2	30	5	2018-05-30	3	8	1	-99	4	38	9	0	1	1		2	3	2	-99	-99	-99	-99	3	6	2014	2014-06-01	11	2016	2016-11-01	1	4	0	3400	1	1	0	0	NA	1	1	1	1	0	NA	1	0	1	6
815	815	2	30	5	2018-05-30	3	8	2	-99	95	43	12	0	1	1		2	3	4	-99	-99	-99	-99	3	6	2014	2014-06-01	8	2014	2014-08-01	2	4	0	6400	1	1	0	1	0	1	1	1	1	0	NA	1	1	1	4
816	816	2	1	6	2018-06-01	3	8	1	-99	115	55	17	5	1	1		2	5	3	-99	-99	-99	-99	2	11	2014	2014-11-01	7	2017	2017-07-01	1	1	1	5442	1	1	0	1	0	1	0	0	NA	0	NA	1	1	1	6
817	817	2	4	6	2018-06-04	1	8	2	-99	141	44	9	5	2	1		2	5	3	-99	-99	-99	-99	3	7	2014	2014-07-01	10	2014	2014-10-01	1	4	0	4000	1	1	0	1	1	1	1	1	1	0	NA	0	-99	NA	-99
818	818	2	4	6	2018-06-04	1	8	1	-99	68	40	10	5	2	1		2	3	3	-99	-99	-99	-99	3	7	2014	2014-07-01	7	2014	2014-07-01	1	2	0	2200	1	1	1	1	0	1	1	1	1	0	NA	0	-99	NA	-99
819	819	2	4	6	2018-06-04	1	8	1	-99	120	72	11	40	2	1		2	4	3	-99	-99	-99	-99	3	5	2015	2015-05-01	5	2015	2015-05-01	1	1	0	2600	1	1	0	1	1	1	1	1	0	0	NA	1	1	1	6
820	820	2	4	6	2018-06-04	1	8	1	-99	126	31	12	35	2	1		2	5	3	-99	-99	-99	-99	2	6	2014	2014-06-01	6	2014	2014-06-01	1	3	0	4500	1	1	0	0	NA	1	1	1	1	0	NA	0	-99	NA	-99
821	821	2	4	6	2018-06-04	1	8	2	-99	129	61	13	35	2	1		2	5	3	-99	-99	-99	-99	4	8	2014	2014-08-01	8	2014	2014-08-01	1	2	0	5000	1	1	0	1	0	1	1	1	1	0	NA	1	1	2	-99
822	822	2	4	6	2018-06-04	1	8	1	-99	109	44	15	10	4	1		2	3	3	-99	-99	-99	-99	3	4	2015	2015-04-01	4	2015	2015-04-01	1	4	1	2250	1	1	0	1	0	1	0	1	0	0	NA	1	0	1	6
823	823	2	4	6	2018-06-04	1	8	1	-99	148	36	16	0	4	1		2	3	3	-99	-99	-99	-99	3	7	2014	2014-07-01	7	2014	2014-07-01	1	3	1	4500	1	1	0	0	NA	1	0	1	0	0	NA	0	-99	NA	-99
824	824	2	4	6	2018-06-04	1	8	1	-99	116	33	17	35	3	1		2	3	3	-99	-99	-99	-99	3	5	2014	2014-05-01	5	2014	2014-05-01	1	4	1	4500	1	1	0	1	0	1	1	1	1	0	NA	0	-99	NA	-99
825	825	2	4	6	2018-06-04	1	8	2	-99	94	42	18	45	3	1		1	2	3	-99	-99	-99	-99	3	6	2014	2014-06-01	6	2014	2014-06-01	1	4	1	2500	1	0	NA	0	NA	1	1	1	1	0	NA	1	1	1	8
826	826	2	4	6	2018-06-04	1	8	1	-99	22	35	19	25	3	1		2	5	3	-99	-99	-99	-99	3	4	2016	2016-04-01	4	2016	2016-04-01	1	2	1	1900	1	0	NA	0	NA	1	0	1	0	0	NA	0	-99	NA	-99
827	827	2	2	6	2018-06-02	1	8	1	-99	56	40	18	20	2	1		2	1	3	-99	-99	-99	-99	3	7	2014	2014-07-01	7	2014	2014-07-01	1	2	0	3000	1	0	NA	1	0	1	1	1	0	0	NA	1	1	2	-99
828	828	2	2	6	2018-06-02	1	8	1	-99	48	36	19	10	2	1		2	3	3	-99	-99	-99	-99	1	7	2014	2014-07-01	7	2014	2014-07-01	1	3	0	4500	1	1	0	1	0	1	0	1	0	0	NA	0	-99	NA	-99
829	829	2	3	6	2018-06-03	1	8	1	-99	53	45	9	5	4	1		2	5	3	-99	-99	-99	-99	1	5	2014	2014-05-01	5	2014	2014-05-01	1	3	0	5100	1	0	NA	0	NA	1	0	1	0	0	NA	0	-99	NA	-99
830	830	2	3	6	2018-06-03	1	8	1	-99	6	31	10	40	3	1		2	2	3	-99	-99	-99	-99	4	12	2014	2014-12-01	12	2014	2014-12-01	1	4	1	6400	1	1	0	1	0	1	3	1	1	0	NA	0	-99	NA	-99
831	831	2	3	6	2018-06-03	1	8	2	-99	135	54	12	10	2	1		2	3	3	-99	-99	-99	-99	3	11	2014	2014-11-01	11	2014	2014-11-01	1	2	0	NA	1	1	0	1	0	1	0	1	0	0	NA	0	-99	NA	-99
832	832	2	3	6	2018-06-03	1	8	2	-99	65	36	13	50	2	1		2	5	3	-99	-99	-99	-99	3	8	2014	2014-08-01	8	2014	2014-08-01	1	4	0	5600	1	1	0	0	NA	1	0	1	0	0	NA	0	-99	NA	-99
833	833	2	3	6	2018-06-03	1	8	2	-99	3	65	15	35	2	1		2	3	4	-99	-99	-99	-99	2	6	2014	2014-06-01	6	2014	2014-06-01	1	2	0	5700	1	1	0	1	1	1	1	1	1	0	NA	1	0	1	6
834	834	2	3	6	2018-06-03	1	8	2	-99	142	63	16	20	2	1		2	3	4	-99	-99	-99	-99	3	7	2014	2014-07-01	5	2016	2016-05-01	7	2	0	5200	1	1	1	1	1	1	3	1	0	0	NA	0	-99	NA	-99
835	835	2	3	6	2018-06-03	1	8	2	-99	137	55	17	5	1	1		2	5	4	-99	-99	-99	-99	3	9	2014	2014-09-01	11	2014	2014-11-01	1	2	0	5100	1	0	NA	0	NA	1	1	1	1	0	NA	0	-99	NA	-99
836	836	2	3	6	2018-06-03	1	8	2	-99	33	64	17	50	2	1		1	2	4	-99	-99	-99	-99	3	9	2014	2014-09-01	9	2014	2014-09-01	1	2	0	6000	1	0	NA	0	NA	1	0	1	0	0	NA	1	0	1	6
837	837	2	3	6	2018-06-03	1	8	1	-99	90	76	18	50	2	1		2	3	3	-99	-99	-99	-99	3	8	2014	2014-08-01	8	2014	2014-08-01	1	1	0	3000	1	0	NA	0	NA	1	1	1	1	0	NA	1	0	1	4
838	838	2	4	6	2018-06-04	1	8	2	-99	102	55	8	10	2	1		1	3	4	-99	-99	-99	-99	1	7	2014	2014-07-01	7	2014	2014-07-01	1	2	0	5700	1	1	0	0	NA	0	NA	0	NA	0	NA	1	1	2	-99
839	839	2	28	5	2018-05-28	1	8	1	-99	88	42	11	10	1	1		1	4	4	-99	-99	-99	-99	1	1	2015	2015-01-01	5	2015	2015-05-01	1	3	0	2700	1	0	NA	0	NA	1	1	1	0	0	NA	0	-99	NA	-99
840	840	2	28	5	2018-05-28	1	8	1	-99	29	38	12	20	1	1		2	5	4	-99	-99	-99	-99	3	6	2014	2014-06-01	2	2015	2015-02-01	1	2	0	3200	1	0	NA	0	NA	1	1	1	1	0	NA	0	-99	NA	-99
841	841	2	28	5	2018-05-28	1	8	3	-99	36	67	13	20	1	1		2	2	4	-99	-99	-99	-99	3	8	2014	2014-08-01	2	2015	2015-02-01	1	3	0	NA	1	0	NA	1	0	1	1	1	1	0	NA	0	-99	NA	-99
842	842	2	28	5	2018-05-28	1	8	1	-99	24	43	14	30	1	1		1	3	4	-99	-99	-99	-99	1	7	2014	2014-07-01	2	2015	2015-02-01	1	2	1	3500	1	1	1	1	0	1	1	1	1	0	NA	1	0	1	6
843	843	2	28	5	2018-05-28	1	8	1	-99	62	63	15	40	1	1		1	3	4	-99	-99	-99	-99	1	5	2014	2014-05-01	2	2015	2015-02-01	1	3	1	6100	1	0	NA	1	0	1	0	1	1	0	NA	1	0	1	6
844	844	2	29	5	2018-05-29	1	8	2	-99	51	63	13	0	1	1		1	3	4	-99	-99	-99	-99	3	8	2014	2014-08-01	2	2015	2015-02-01	1	2	0	7000	1	1	3	1	3	1	1	1	0	0	NA	1	0	1	6
845	845	2	29	5	2018-05-29	1	8	6	-99	16	32	14	10	1	1		2	3	4	-99	-99	-99	-99	3	2	2015	2015-02-01	4	2015	2015-04-01	1	6	1	NA	1	1	0	1	2	1	1	1	1	0	NA	0	-99	NA	-99
846	846	2	29	5	2018-05-29	1	8	1	-99	19	36	16	0	1	1		2	5	3	-99	-99	-99	-99	1	8	2014	2014-08-01	8	2014	2014-08-01	1	4	2	NA	1	1	0	1	0	1	1	1	1	0	NA	0	-99	NA	-99
847	847	2	29	5	2018-05-29	1	8	1	-99	79	34	17	20	1	1		1	3	3	-99	-99	-99	-99	3	4	2016	2016-04-01	4	2016	2016-04-01	1	3	2	5000	1	0	NA	0	NA	1	1	1	1	0	NA	0	-99	NA	-99
848	848	2	30	5	2018-05-30	1	8	1	-99	27	49	11	10	1	1		2	3	3	-99	-99	-99	-99	3	6	2014	2014-06-01	6	2014	2014-06-01	1	3	0	4800	1	1	1	1	3	1	0	1	1	0	NA	1	1	1	8
849	849	2	30	5	2018-05-30	1	8	1	-99	75	31	13	10	1	1		2	5	3	-99	-99	-99	-99	1	2	2015	2015-02-01	6	2015	2015-06-01	2	2	1	4500	1	1	0	0	NA	1	1	1	1	0	NA	0	-99	NA	-99
850	850	2	30	5	2018-05-30	1	8	2	-99	9	33	14	20	1	1		2	5	4	-99	-99	-99	-99	3	7	2014	2014-07-01	1	2015	2015-01-01	1	3	0	5000	1	1	0	1	0	1	1	1	1	0	NA	0	-99	NA	-99
851	851	2	1	6	2018-06-01	1	8	1	-99	11	36	10	0	4	1		2	3	3	-99	-99	-99	-99	3	7	2014	2014-07-01	7	2014	2014-07-01	1	4	0	6000	1	1	1	1	0	1	1	1	1	0	NA	0	-99	NA	-99
852	852	2	1	6	2018-06-01	1	8	1	-99	2	36	10	40	4	1		2	5	2	-99	-99	-99	-99	1	5	2014	2014-05-01	5	2014	2014-05-01	1	2	0	2400	1	0	NA	1	0	1	1	0	NA	0	NA	0	-99	NA	-99
853	853	2	1	6	2018-06-01	1	8	1	-99	25	34	11	10	4	1		2	2	3	-99	-99	-99	-99	3	6	2014	2014-06-01	6	2014	2014-06-01	1	2	0	1400	1	1	1	1	0	1	1	1	1	0	NA	1	1	1	6
854	854	2	31	5	2018-05-31	1	8	1	-99	43	61	11	10	1	1		1	3	3	-99	-99	-99	-99	1	9	2014	2014-09-01	9	2014	2014-09-01	1	1	0	3300	1	1	0	1	0	1	1	1	1	0	NA	1	0	1	7
855	855	2	31	5	2018-05-31	1	8	2	-99	108	77	13	5	1	1		2	2	4	-99	-99	-99	-99	3	6	2014	2014-06-01	1	2015	2015-01-01	1	3	0	4000	1	0	NA	1	0	1	1	1	1	0	NA	1	0	2	-99
856	856	2	31	5	2018-05-31	1	8	2	-99	132	42	15	50	1	1		2	5	4	-99	-99	-99	-99	3	8	2014	2014-08-01	8	2014	2014-08-01	1	4	2	8000	1	0	NA	1	0	1	1	1	1	0	NA	0	-99	NA	-99
857	857	2	31	5	2018-05-31	1	8	2	-99	50	43	18	30	1	1		2	5	3	-99	-99	-99	-99	3	1	2015	2015-01-01	1	2015	2015-01-01	1	7	2	NA	1	1	0	0	NA	1	1	1	1	0	NA	1	0	1	4
858	858	2	31	5	2018-05-31	1	8	2	-99	100	61	19	30	1	1		2	5	4	-99	-99	-99	-99	1	7	2014	2014-07-01	7	2014	2014-07-01	1	2	0	5200	1	1	0	1	0	1	1	1	1	0	NA	0	-99	NA	-99
859	859	2	2	6	2018-06-02	1	8	1	-99	30	46	8	5	2	1		2	3	3	-99	-99	-99	-99	3	3	2015	2015-03-01	9	2015	2015-09-01	1	5	0	7000	1	1	0	0	NA	1	1	1	1	0	NA	0	-99	NA	-99
860	860	2	2	6	2018-06-02	1	8	1	-99	127	59	9	40	4	1		2	3	3	-99	-99	-99	-99	3	10	2014	2014-10-01	10	2014	2014-10-01	1	1	0	2700	1	1	0	1	0	1	1	1	1	0	NA	0	-99	NA	-99
861	861	2	2	6	2018-06-02	1	8	1	-99	76	35	12	40	2	1		2	5	3	-99	-99	-99	-99	3	7	2014	2014-07-01	7	2014	2014-07-01	1	5	1	6100	1	1	0	1	0	1	1	1	1	0	NA	0	-99	NA	-99
862	862	2	2	6	2018-06-02	1	8	1	-99	67	32	13	40	2	1		1	5	3	-99	-99	-99	-99	1	6	2014	2014-06-01	6	2014	2014-06-01	1	3	2	8000	1	1	0	1	0	1	0	1	1	0	NA	1	1	2	-99
863	863	2	2	6	2018-06-02	1	8	1	-99	44	54	15	45	4	1		2	3	3	-99	-99	-99	-99	3	10	2014	2014-10-01	10	2014	2014-10-01	1	3	0	4000	1	0	NA	0	NA	1	0	1	0	0	NA	1	0	2	-99
864	864	2	2	6	2018-06-02	1	8	1	-99	12	68	16	30	4	1		1	1	3	-99	-99	-99	-99	3	8	2014	2014-08-01	8	2014	2014-08-01	1	1	0	3000	0	NA	NA	NA	NA	NA	NA	NA	NA	NA	NA	1	1	2	-99
865	865	2	23	5	2018-05-23	1	9	2	-99	3	34	9	36	1	1		2	5	3	-99	-99	-99	-99	3	6	2014	2014-06-01	12	2017	2017-12-01	2	4	1	7000	1	1	0	1	0	1	0	1	0	0	NA	0	-99	NA	-99
866	866	2	23	5	2018-05-23	1	9	2	-99	4	45	10	29	1	1		2	5	5	-99	-99	-99	-99	3	6	2014	2014-06-01	8	2017	2017-08-01	1	3	1	9000	1	1	0	0	NA	1	0	1	0	0	NA	0	-99	NA	-99
867	867	2	21	5	2018-05-21	1	9	1	-99	7	40	17	18	1	1		2	3	3	-99	-99	-99	-99	1	7	2014	2014-07-01	3	2017	2017-03-01	1	2	1	5700	1	0	NA	0	NA	1	0	1	0	0	NA	0	-99	NA	-99
868	868	2	23	5	2018-05-23	1	9	1	-99	12	48	16	26	1	1		2	5	3	-99	-99	-99	-99	1	6	2014	2014-06-01	7	2014	2014-07-01	1	2	0	3000	1	1	0	1	0	1	0	1	0	0	NA	0	-99	NA	-99
869	869	2	23	5	2018-05-23	1	9	1	-99	19	61	15	7	1	1		2	3	3	-99	-99	-99	-99	3	4	2014	2014-04-01	5	2016	2016-05-01	2	2	0	5700	1	1	0	1	1	1	1	1	1	0	NA	1	0	1	10
870	870	2	2	6	2018-06-02	8	11	1	-99	110	45	19	6	4	1		2	5	3	-99	-99	-99	-99	1	6	2014	2014-06-01	10	2014	2014-10-01	3	4	1	8000	1	1	1	1	1	1	4	1	1	0	NA	0	-99	NA	-99
871	871	2	2	6	2018-06-02	8	11	1	-99	128	56	19	23	2	2		2	4	3	-99	-99	-99	-99	3	2	2015	2015-02-01	5	2017	2017-05-01	2	2	2	10000	1	0	NA	0	NA	1	4	1	1	0	NA	1	0	1	6
872	872	2	3	6	2018-06-03	8	11	1	-99	162	35	11	45	2	1		2	5	3	-99	-99	-99	-99	2	6	2014	2014-06-01	7	2014	2014-07-01	1	6	2	15000	1	1	4	1	1	1	2	1	1	0	NA	0	-99	NA	-99
873	873	2	3	6	2018-06-03	8	11	1	-99	134	52	16	43	2	1		1	3	4	-99	-99	-99	-99	1	7	2016	2016-07-01	7	2016	2016-07-01	1	1	1	3200	1	0	NA	0	NA	1	3	0	NA	0	NA	0	-99	NA	-99
874	874	2	4	6	2018-06-04	8	11	1	-99	85	37	8	28	2	1		1	3	3	-99	-99	-99	-99	3	7	2014	2014-07-01	2	2018	2018-02-01	3	5	1	6000	1	0	NA	0	NA	1	1	0	NA	0	NA	0	-99	NA	-99
875	875	2	4	6	2018-06-04	8	11	1	-99	170	38	17	15	2	1		2	3	3	-99	-99	-99	-99	3	6	2011	2011-06-01	2	2015	2015-02-01	4	6	1	12000	1	1	2	1	1	1	2	1	1	0	NA	1	1	1	6
876	876	2	4	6	2018-06-04	8	11	1	-99	82	68	18	20	2	1		2	1	3	-99	-99	-99	-99	1	2	2015	2015-02-01	2	2015	2015-02-01	1	2	0	7700	1	0	NA	0	NA	1	3	1	1	0	NA	0	-99	NA	-99
877	877	2	3	6	2018-06-03	10	11	1	-99	109	60	9	20	2	1		2	5	2	-99	-99	-99	-99	1	99	2014	99/ 2014	99	2014	99/2014	1	2	NA	NA	0	NA	NA	NA	NA	NA	NA	NA	NA	NA	NA	1	1	1	10
878	878	2	2	6	2018-06-02	10	11	2	-99	121	59	20	15	2	1		2	3	2	-99	-99	-99	-99	1	99	2014	99/ 2014	99	2014	99/2014	1	2	NA	3100	0	NA	NA	NA	NA	NA	NA	NA	NA	NA	NA	1	0	1	7
879	879	2	3	6	2018-06-03	10	11	1	-99	75	62	10	5	2	1		1	5	2	-99	-99	-99	-99	1	3	2015	2015-03-01	3	2015	2015-03-01	1	2	0	6248	0	NA	NA	NA	NA	NA	NA	NA	NA	NA	NA	0	-99	NA	-99
880	880	2	29	5	2018-05-29	10	11	1	-99	131	60	18	16	2	1		2	5	3	-99	-99	-99	-99	3	7	2014	2014-07-01	2	2018	2018-02-01	1	2	1	6500	0	NA	NA	NA	NA	NA	NA	NA	NA	NA	NA	0	-99	NA	-99
881	881	2	1	6	2018-06-01	10	11	1	-99	18	71	15	25	2	1		2	5	4	-99	-99	-99	-99	1	11	2014	2014-11-01	11	2014	2014-11-01	1	1	1	9000	0	NA	NA	NA	NA	NA	NA	NA	NA	NA	NA	1	1	2	-99
882	882	2	1	6	2018-06-01	10	11	1	-99	101	41	15	50	2	1		1	5	4	-99	-99	-99	-99	1	11	2014	2014-11-01	11	2014	2014-11-01	1	4	2	14000	0	NA	NA	NA	NA	NA	NA	NA	NA	NA	NA	0	-99	NA	-99
883	883	2	1	6	2018-06-01	10	11	1	-99	92	56	16	7	2	1		2	5	4	-99	-99	-99	-99	1	11	2014	2014-11-01	11	2014	2014-11-01	1	1	1	6500	0	NA	NA	NA	NA	NA	NA	NA	NA	NA	NA	1	0	1	6
884	884	2	1	6	2018-06-01	10	11	1	-99	76	67	16	29	2	1		2	5	4	-99	-99	-99	-99	1	11	2014	2014-11-01	11	2014	2014-11-01	1	1	1	8000	0	NA	NA	NA	NA	NA	NA	NA	NA	NA	NA	1	0	2	-99
885	885	2	1	6	2018-06-01	10	11	1	-99	32	78	16	58	2	1		2	5	4	-99	-99	-99	-99	1	11	2014	2014-11-01	11	2014	2014-11-01	1	1	1	9000	0	NA	NA	NA	NA	NA	NA	NA	NA	NA	NA	1	0	1	6
886	886	2	1	6	2018-06-01	10	11	1	-99	187	66	17	32	2	1		2	5	3	-99	-99	-99	-99	1	8	2014	2014-08-01	7	2017	2017-07-01	3	1	1	4000	0	NA	NA	NA	NA	NA	NA	NA	NA	NA	NA	0	-99	NA	-99
887	887	2	1	6	2018-06-01	10	11	1	-99	153	77	18	8	2	1		2	5	4	-99	-99	-99	-99	4	11	2013	2013-11-01	10	2017	2017-10-01	3	1	1	2000	0	NA	NA	NA	NA	NA	NA	NA	NA	NA	NA	0	-99	NA	-99
888	888	2	1	6	2018-06-01	10	11	1	-99	69	46	18	36	2	1		1	5	4	-99	-99	-99	-99	1	2	2018	2018-02-01	2	2018	2018-02-01	1	1	1	NA	0	NA	NA	NA	NA	NA	NA	NA	NA	NA	NA	0	-99	NA	-99
889	889	2	1	6	2018-06-01	10	11	1	-99	169	30	19	11	2	1		1	5	3	-99	-99	-99	-99	3	10	2014	2014-10-01	10	2015	2015-10-01	2	3	1	NA	0	NA	NA	NA	NA	NA	NA	NA	NA	NA	NA	0	-99	NA	-99
890	890	2	4	6	2018-06-04	7	11	1	-99	35	42	13	40	2	1		2	1	2	-99	-99	-99	-99	4	3	2014	2014-03-01	3	2014	2014-03-01	5	6	1	4300	1	0	NA	0	NA	1	3	0	NA	0	NA	1	1	2	-99
891	891	2	4	6	2018-06-04	7	11	1	-99	72	60	10	50	2	1		2	3	2	-99	-99	-99	-99	1	1	2014	2014-01-01	1	2014	2014-01-01	1	4	2	7000	1	1	3	0	NA	0	NA	0	NA	0	NA	1	0	1	6
892	892	2	3	6	2018-06-03	7	11	1	-99	143	32	10	10	2	1		2	5	3	-99	-99	-99	-99	3	7	2017	2017-07-01	8	2017	2017-08-01	3	4	2	9000	1	0	NA	0	NA	1	0	0	NA	0	NA	0	-99	NA	-99
893	893	2	2	6	2018-06-02	67	11	1	-99	95	31	15	25	2	1		2	5	2	-99	-99	-99	-99	2	7	2014	2014-07-01	7	2014	2014-07-01	1	4	4	7000	1	1	3	0	NA	0	NA	0	NA	0	NA	0	-99	NA	-99
894	894	2	2	6	2018-06-02	7	11	1	-99	118	36	13	30	2	1		2	3	3	-99	-99	-99	-99	2	6	2014	2014-06-01	6	2014	2014-06-01	1	4	1	2997	1	1	3	0	NA	0	NA	0	NA	0	NA	0	-99	NA	-99
895	895	2	2	6	2018-06-02	7	11	1	-99	7	58	12	15	2	1		2	5	3	-99	-99	-99	-99	1	6	2014	2014-06-01	6	2014	2014-06-01	2	2	2	5300	0	NA	NA	NA	NA	NA	NA	NA	NA	NA	NA	1	1	2	-99
896	896	2	4	6	2018-06-04	7	11	1	-99	39	41	12	0	2	1		2	5	4	-99	-99	-99	-99	5	5	2014	2014-05-01	5	2014	2014-05-01	1	4	2	20000	1	1	1	0	NA	0	NA	0	NA	0	NA	1	1	1	6
897	897	2	3	6	2018-06-03	7	11	1	-99	43	37	15	10	2	1		2	3	3	-99	-99	-99	-99	2	8	2015	2015-08-01	8	2015	2015-08-01	2	2	2	6300	0	NA	NA	NA	NA	NA	NA	NA	NA	NA	NA	1	1	1	6
898	898	2	3	6	2018-06-03	7	11	1	-99	77	36	13	0	2	1		2	3	3	-99	-99	-99	-99	4	9	2014	2014-09-01	9	2014	2014-09-01	1	4	2	5300	0	NA	NA	NA	NA	NA	NA	NA	NA	NA	NA	0	-99	NA	-99
899	899	2	1	6	2018-06-01	16	11	2	-99	151	37	18	0	3	1		2	5	3	-99	-99	-99	-99	4	7	2014	2014-07-01	7	2017	2017-07-01	2	3	1	10000	1	1	0	1	1	1	0	1	0	0	NA	0	-99	NA	-99
900	900	2	1	6	2018-06-01	16	11	1	-99	144	45	14	11	2	1		1	3	3	-99	-99	-99	-99	1	2	2015	2015-02-01	2	2015	2015-02-01	1	1	1	4000	0	NA	NA	NA	NA	NA	NA	NA	NA	NA	NA	0	-99	NA	-99
901	901	2	1	6	2018-06-01	16	11	1	-99	142	61	17	5	3	1		2	3	3	-99	-99	-99	-99	3	9	2014	2014-09-01	3	2015	2015-03-01	2	1	0	2500	0	NA	NA	NA	NA	NA	NA	NA	NA	NA	NA	0	-99	NA	-99
902	902	2	1	6	2018-06-01	16	11	2	-99	133	63	10	5	4	1		2	3	3	-99	-99	-99	-99	4	9	2014	2014-09-01	10	2014	2014-10-01	1	2	0	7000	1	0	NA	0	NA	1	0	0	NA	0	NA	0	-99	NA	-99
903	903	2	2	6	2018-06-02	16	11	1	-99	135	42	8	0	1	1		2	3	4	-99	-99	-99	-99	1	6	2014	2014-06-01	6	2014	2014-06-01	1	3	2	NA	1	0	NA	1	0	1	0	1	0	0	NA	0	-99	NA	-99
904	904	2	2	6	2018-06-02	16	11	2	-99	124	31	10	20	4	3		1	2	3	-99	-99	-99	-99	2	7	2014	2014-07-01	1	2015	2015-01-01	3	3	2	15000	1	0	NA	0	NA	1	0	0	NA	0	NA	0	-99	NA	-99
905	905	2	2	6	2018-06-02	16	11	2	-99	139	69	11	4	4	1		1	3	3	-99	-99	-99	-99	4	11	2014	2014-11-01	11	2014	2014-11-01	1	3	1	8500	1	0	NA	0	NA	0	NA	1	0	0	NA	1	0	1	6
906	906	2	2	6	2018-06-02	16	11	2	-99	137	62	12	40	4	1		2	3	3	-99	-99	-99	-99	4	11	2014	2014-11-01	11	9999	9999-11-01	1	2	1	7000	1	0	NA	0	NA	1	0	0	NA	0	NA	1	0	1	6
907	907	2	2	6	2018-06-02	16	11	1	-99	147	30	15	25	2	1		1	5	4	-99	-99	-99	-99	4	6	2014	2014-06-01	6	2014	2014-06-01	1	1	1	4000	0	NA	NA	NA	NA	NA	NA	NA	NA	NA	NA	0	-99	NA	-99
908	908	2	2	6	2018-06-02	16	11	2	-99	136	30	16	5	4	1		2	5	3	-99	-99	-99	-99	2	7	2014	2014-07-01	1	2015	2015-01-01	3	3	2	13000	1	1	2	1	1	1	1	1	1	1	2	0	-99	NA	-99
909	909	2	30	5	2018-05-30	9	11	1	-99	20	54	19	5	3	1		2	3	5	-99	-99	-99	-99	3	6	2014	2014-06-01	6	2015	2015-06-01	2	1	1	3000	1	0	NA	0	NA	1	0	1	0	1	0	0	-99	NA	-99
910	910	2	30	5	2018-05-30	9	11	1	-99	48	90	15	10	3	1		2	5	3	-99	-99	-99	-99	2	7	2014	2014-07-01	10	2014	2014-10-01	1	1	0	2000	1	0	NA	0	NA	1	1	0	NA	0	NA	1	0	1	6
911	911	2	1	6	2018-06-01	9	11	1	-99	58	60	10	10	3	1		1	5	3	-99	-99	-99	-99	3	9	2014	2014-09-01	9	2014	2014-09-01	1	2	0	3000	1	0	NA	0	NA	1	0	1	0	0	NA	1	0	1	1
912	912	2	30	5	2018-05-30	9	11	1	-99	62	55	11	10	3	1		2	5	3	-99	-99	-99	-99	5	3	2014	2014-03-01	4	2014	2014-04-01	1	1	1	3000	1	1	0	1	0	1	1	1	0	0	NA	1	0	1	4
913	913	2	30	5	2018-05-30	9	11	1	-99	93	62	12	6	3	1		2	3	3	-99	-99	-99	-99	3	7	2014	2014-07-01	9	2017	2017-09-01	1	1	0	3000	0	NA	NA	NA	NA	NA	NA	NA	NA	NA	NA	1	1	1	6
914	914	2	1	6	2018-06-01	9	11	1	-99	16	62	12	10	3	1		2	5	3	-99	-99	-99	-99	3	9	2014	2014-09-01	9	2014	2014-09-01	1	2	0	3500	0	NA	NA	NA	NA	NA	NA	NA	NA	NA	NA	1	0	1	6
915	915	2	30	5	2018-05-30	9	11	1	-99	45	70	14	7	3	1		2	5	3	-99	-99	-99	-99	2	6	2014	2014-06-01	6	2014	2014-06-01	3	1	0	2500	1	0	NA	0	NA	1	0	0	NA	0	NA	0	-99	NA	-99
916	916	2	1	6	2018-06-01	9	11	1	-99	31	41	15	5	3	1		2	5	3	-99	-99	-99	-99	2	6	2014	2014-06-01	9	2014	2014-09-01	1	4	2	15000	0	NA	NA	NA	NA	NA	NA	NA	NA	NA	NA	0	-99	NA	-99
917	917	2	1	6	2018-06-01	9	11	1	-99	34	31	16	2	2	1		2	5	3	-99	-99	-99	-99	1	10	2014	2014-10-01	10	2015	2015-10-01	1	3	1	8000	0	NA	NA	NA	NA	NA	NA	NA	NA	NA	NA	0	-99	NA	-99
918	918	2	1	6	2018-06-01	9	11	1	-99	40	35	17	10	2	1		2	4	3	-99	-99	-99	-99	3	4	2015	2015-04-01	4	2018	2018-04-01	1	4	2	8000	0	NA	NA	NA	NA	NA	NA	NA	NA	NA	NA	1	1	1	6
919	919	2	26	5	2018-05-26	9	11	1	-99	44	40	11	45	3	1		2	2	4	-99	-99	-99	-99	3	6	2014	2014-06-01	7	2014	2014-07-01	1	6	2	6000	1	1	0	1	0	1	0	1	0	0	NA	0	-99	NA	-99
920	920	2	2	6	2018-06-02	9	11	1	-99	63	60	19	0	3	1		2	5	3	-99	-99	-99	-99	1	5	2014	2014-05-01	5	2014	2014-05-01	1	2	0	3000	1	1	0	1	1	1	0	1	0	1	0	1	1	1	6
921	922	2	26	5	2018-05-26	9	11	2	-99	115	67	13	26	3	1		1	3	4	-99	-99	-99	-99	2	11	2014	2014-11-01	11	2014	2014-11-01	1	2	0	999	1	1	0	1	0	1	0	1	0	0	NA	0	-99	NA	-99
922	923	2	26	5	2018-05-26	9	11	1	-99	78	79	14	30	3	1		1	5	4	-99	-99	-99	-99	2	6	2014	2014-06-01	6	2014	2014-06-01	1	1	0	5000	1	0	NA	0	NA	1	0	1	0	0	NA	0	-99	NA	-99
923	924	2	27	5	2018-05-27	9	11	1	-99	52	37	9	30	3	1		1	3	4	-99	-99	-99	-99	2	6	2014	2014-06-01	6	2014	2014-06-01	1	3	2	15000	1	1	0	1	0	1	0	1	0	0	NA	0	-99	NA	-99
924	925	2	27	5	2018-05-27	9	11	1	-99	74	61	10	20	3	1		2	5	4	-99	-99	-99	-99	2	6	2014	2014-06-01	6	2014	2014-06-01	1	4	1	8000	1	0	NA	1	0	1	0	1	0	0	NA	1	1	1	6
925	926	2	24	5	2018-05-24	9	11	2	-99	17	31	16	40	3	1		1	3	3	-99	-99	-99	-99	2	7	2014	2014-07-01	7	2015	2015-07-01	5	3	2	15000	1	1	0	0	NA	1	1	1	0	0	NA	0	-99	NA	-99
926	927	2	28	5	2018-05-28	9	11	1	-99	8	36	11	10	2	1		2	3	3	-99	-99	-99	-99	1	9	2014	2014-09-01	10	2017	2017-10-01	2	1	1	8000	0	NA	NA	NA	NA	NA	NA	NA	NA	NA	NA	0	-99	NA	-99
927	928	2	28	5	2018-05-28	9	11	1	-99	171	44	18	15	2	1		2	5	1	-99	-99	-99	-99	2	8	2014	2014-08-01	4	2018	2018-04-01	2	3	2	15000	1	0	NA	0	NA	1	0	1	0	0	NA	0	-99	NA	-99
928	929	2	2	6	2018-06-02	9	11	1	-99	14	41	10	15	3	1		2	3	4	-99	-99	-99	-99	4	8	2014	2014-08-01	8	2015	2015-08-01	2	4	0	3000	1	1	0	1	1	1	0	1	0	0	NA	0	-99	NA	-99
929	930	2	2	6	2018-06-02	9	11	3	-99	123	34	11	2	3	1		1	1	4	-99	-99	-99	-99	1	5	2014	2014-05-01	9	2015	2015-09-01	2	6	2	8000	1	1	0	1	0	1	0	1	0	0	NA	0	-99	NA	-99
930	931	2	2	6	2018-06-02	9	11	1	-99	54	31	12	15	3	1		2	3	4	-99	-99	-99	-99	3	7	2014	2014-07-01	7	2016	2016-07-01	2	4	1	5000	0	NA	NA	NA	NA	NA	NA	NA	NA	NA	NA	0	-99	NA	-99
931	932	2	29	5	2018-05-29	9	11	1	-99	49	49	17	20	2	1		2	5	3	-99	-99	-99	-99	5	2	2015	2015-02-01	6	2015	2015-06-01	1	3	1	10000	0	NA	NA	NA	NA	NA	NA	NA	NA	NA	NA	0	-99	NA	-99
932	933	2	29	5	2018-05-29	9	11	1	-99	175	73	18	20	2	1		1	5	3	-99	-99	-99	-99	5	5	2018	2018-05-01	5	2018	2018-05-01	1	4	2	15000	0	NA	NA	NA	NA	NA	NA	NA	NA	NA	NA	0	-99	NA	-99
933	935	2	27	5	2018-05-27	1	10	1	-99	2	63	11	0	1	1		2	3	4	-99	-99	-99	-99	1	9	2014	2014-09-01	9	2014	2014-09-01	1	2	0	5000	0	NA	NA	NA	NA	NA	NA	NA	NA	NA	NA	1	0	1	6
934	936	2	26	5	2018-05-26	1	10	1	-99	3	34	10	0	1	1		2	5	3	-99	-99	-99	-99	1	6	2014	2014-06-01	9	2014	2014-09-01	1	3	0	3500	0	NA	NA	NA	NA	NA	NA	NA	NA	NA	NA	0	-99	NA	-99
935	937	2	26	5	2018-05-26	3	10	1	-99	6	47	12	15	4	1		2	3	1	-99	-99	-99	-99	3	6	2014	2014-06-01	8	2014	2014-08-01	1	2	1	4000	1	0	NA	0	NA	1	2	0	NA	0	NA	1	0	1	9
936	938	2	24	5	2018-05-24	3	10	2	-99	7	63	12	45	2	1		2	5	2	-99	-99	-99	-99	3	3	2015	2015-03-01	3	2015	2015-03-01	1	2	0	4000	0	NA	NA	NA	NA	NA	NA	NA	NA	NA	NA	1	0	2	-99
937	939	2	28	5	2018-05-28	1	10	1	-99	11	33	10	0	1	1		2	2	3	-99	-99	-99	-99	3	9	2014	2014-09-01	9	2014	2014-09-01	1	3	0	4000	0	NA	NA	NA	NA	NA	NA	NA	NA	NA	NA	0	-99	NA	-99
938	940	2	26	5	2018-05-26	3	10	1	-99	14	74	12	10	4	1		1	3	1	-99	-99	-99	-99	3	5	2015	2015-05-01	5	2015	2015-05-01	1	2	0	4000	1	0	NA	0	NA	1	3	0	NA	0	NA	1	0	1	6
939	941	2	28	5	2018-05-28	1	10	1	-99	17	38	15	0	1	1		2	3	3	-99	-99	-99	-99	3	9	2014	2014-09-01	9	2014	2014-09-01	1	3	1	6000	0	NA	NA	NA	NA	NA	NA	NA	NA	NA	NA	0	-99	NA	-99
940	942	2	25	5	2018-05-25	2	12	1	-99	17	48	13	30	1	1		2	5	4	-99	-99	-99	-99	2	7	2014	2014-07-01	3	2015	2015-03-01	1	3	1	5000	1	1	0	0	NA	1	0	1	0	0	NA	0	-99	NA	-99
941	943	2	22	5	2018-05-22	2	12	2	-99	5	79	17	30	1	1		1	5	2	-99	-99	-99	-99	1	11	2014	2014-11-01	11	2014	2014-11-01	1	6	2	10000	1	NA	NA	1	9	1	1	1	0	0	NA	0	-99	NA	-99
942	944	2	31	5	2018-05-31	2	12	1	-99	53	35	14	0	1	1		2	5	3	-99	-99	-99	-99	5	3	2014	2014-03-01	4	2017	2017-04-01	1	4	1	10000	0	NA	NA	NA	NA	NA	NA	NA	NA	NA	NA	0	-99	NA	-99
943	945	2	24	5	2018-05-24	2	12	3	-99	8	66	12	39	1	2		1	5	3	-99	-99	-99	-99	1	8	2014	2014-08-01	10	2014	2014-10-01	1	7	3	10000	1	1	0	0	NA	1	0	1	0	0	NA	0	-99	NA	-99
944	946	2	28	5	2018-05-28	3	12	1	-99	40	53	20	10	1	1		2	5	1	-99	-99	-99	-99	5	1	2015	2015-01-01	1	2015	2015-01-01	1	2	2	999	0	NA	NA	NA	NA	NA	NA	NA	NA	NA	NA	1	0	1	9
945	947	2	29	5	2018-05-29	3	12	2	-99	48	36	13	5	4	1		2	5	1	-99	-99	-99	-99	5	9	2014	2014-09-01	9	2017	2017-09-01	1	4	2	15000	0	NA	NA	NA	NA	NA	NA	NA	NA	NA	NA	0	-99	NA	-99
946	948	2	29	5	2018-05-29	3	12	3	-99	31	68	17	55	1	1		1	5	1	-99	-99	-99	-99	5	12	2014	2014-12-01	5	2015	2015-05-01	1	3	1	NA	0	NA	NA	NA	NA	NA	NA	NA	NA	NA	NA	1	0	1	6
947	949	2	30	5	2018-05-30	3	12	1	-99	26	50	10	0	1	1		1	3	3	-99	-99	-99	-99	5	9	2014	2014-09-01	10	2014	2014-10-01	1	3	2	2800	1	0	NA	0	NA	1	1	1	1	0	NA	0	-99	NA	-99
948	950	2	29	5	2018-05-29	25	12	2	-99	47	69	19	11	1	1		2	3	3	-99	-99	-99	-99	3	2	2015	2015-02-01	8	2016	2016-08-01	3	3	1	NA	0	NA	NA	NA	NA	NA	NA	NA	NA	NA	NA	1	0	1	8
949	951	2	29	5	2018-05-29	25	12	2	-99	27	60	17	8	1	1		1	3	3	-99	-99	-99	-99	1	8	2014	2014-08-01	6	2016	2016-06-01	4	3	0	5000	0	NA	NA	NA	NA	NA	NA	NA	NA	NA	NA	0	-99	NA	-99
950	952	2	29	5	2018-05-29	25	12	2	-99	43	69	15	10	1	1		2	3	3	-99	-99	-99	-99	1	10	2014	2014-10-01	4	2017	2017-04-01	1	2	0	4800	0	NA	NA	NA	NA	NA	NA	NA	NA	NA	NA	1	0	1	6
951	953	2	30	5	2018-05-30	25	12	2	-99	29	50	13	8	1	1		1	5	4	-99	-99	-99	-99	1	5	2014	2014-05-01	12	2016	2016-12-01	1	3	1	9000	1	0	NA	0	NA	1	0	1	0	0	NA	0	-99	NA	-99
952	954	2	30	5	2018-05-30	25	12	2	-99	63	32	20	15	1	1		2	5	3	-99	-99	-99	-99	3	4	2014	2014-04-01	8	2016	2016-08-01	1	4	2	11000	1	1	0	0	NA	1	0	1	0	0	NA	0	-99	NA	-99
953	955	2	29	5	2018-05-29	3	14	2	-99	12	35	19	10	1	1		2	5	2	-99	-99	-99	-99	5	6	2014	2014-06-01	6	2014	2014-06-01	1	4	2	11000	0	NA	NA	NA	NA	NA	NA	NA	NA	NA	NA	0	-99	NA	-99
954	956	2	28	5	2018-05-28	3	14	1	-99	1	44	12	15	1	1		2	3	4	-99	-99	-99	-99	2	6	2014	2014-06-01	10	2014	2014-10-01	3	2	1	6000	0	NA	NA	NA	NA	NA	NA	NA	NA	NA	NA	0	-99	NA	-99
955	957	2	28	5	2018-05-28	3	14	2	-99	6	44	18	45	1	1		1	5	3	-99	-99	-99	-99	1	8	2014	2014-08-01	8	2014	2014-08-01	1	3	1	NA	0	NA	NA	NA	NA	NA	NA	NA	NA	NA	NA	1	0	1	4
956	958	2	28	5	2018-05-28	3	14	2	-99	8	57	10	20	1	1		2	3	3	-99	-99	-99	-99	3	6	2014	2014-06-01	8	2016	2016-08-01	2	3	0	4000	0	NA	NA	NA	NA	NA	NA	NA	NA	NA	NA	0	-99	NA	-99
957	959	2	28	5	2018-05-28	3	14	2	-99	9	51	17	10	1	1		1	5	2	-99	-99	-99	-99	1	8	2014	2014-08-01	9	2014	2014-09-01	1	2	2	5000	0	NA	NA	NA	NA	NA	NA	NA	NA	NA	NA	0	-99	NA	-99
958	960	2	29	5	2018-05-29	3	14	3	-99	36	62	9	10	1	1		2	5	3	-99	-99	-99	-99	4	5	2014	2014-05-01	10	2014	2014-10-01	1	5	2	7000	1	1	0	1	0	1	0	1	0	0	NA	0	-99	NA	-99
959	961	2	28	5	2018-05-28	3	14	1	-99	41	81	11	10	1	1		2	5	3	-99	-99	-99	-99	2	8	2014	2014-08-01	8	2016	2016-08-01	3	2	0	6000	0	NA	NA	NA	NA	NA	NA	NA	NA	NA	NA	1	0	1	8
960	962	2	29	5	2018-05-29	3	14	2	-99	44	32	16	45	1	1		2	5	3	-99	-99	-99	-99	5	3	2014	2014-03-01	6	2014	2014-06-01	1	4	2	NA	0	NA	NA	NA	NA	NA	NA	NA	NA	NA	NA	0	-99	NA	-99
961	963	2	29	5	2018-05-29	3	14	2	-99	48	39	15	0	1	1		2	5	3	-99	-99	-99	-99	5	4	2014	2014-04-01	3	2018	2018-03-01	1	5	2	NA	1	0	NA	1	0	0	NA	1	0	0	NA	0	-99	NA	-99
962	964	2	28	5	2018-05-28	1	15	3	-99	110	30	16	2	1	1		2	3	4	-99	-99	-99	-99	4	8	2014	2014-08-01	6	2016	2016-06-01	1	3	1	20000	1	0	NA	0	NA	1	0	1	0	0	NA	0	-99	NA	-99
963	965	2	28	5	2018-05-28	1	15	1	-99	113	30	18	0	1	1		1	5	3	-99	-99	-99	-99	3	6	2014	2014-06-01	4	2015	2015-04-01	2	3	2	17000	1	0	NA	0	NA	1	0	0	NA	1	0	0	-99	NA	-99
964	966	2	30	5	2018-05-30	1	15	1	-99	115	38	16	0	1	1		2	5	3	-99	-99	-99	-99	4	7	2014	2014-07-01	1	2018	2018-01-01	2	3	1	7000	1	0	NA	1	0	1	0	1	0	0	NA	0	-99	NA	-99
965	967	2	30	5	2018-05-30	1	15	1	-99	119	54	18	20	4	1		2	3	4	-99	-99	-99	-99	4	6	2014	2014-06-01	10	2016	2016-10-01	3	3	0	6000	1	1	0	0	NA	1	0	0	NA	1	0	1	0	1	6
966	968	2	31	5	2018-05-31	1	15	1	-99	122	47	17	40	1	1		2	3	3	-99	-99	-99	-99	2	7	2014	2014-07-01	4	2018	2018-04-01	1	5	2	10000	0	NA	NA	NA	NA	NA	NA	NA	NA	NA	NA	1	1	1	6
967	969	2	31	5	2018-05-31	1	15	1	-99	124	38	19	20	1	1		2	5	3	-99	-99	-99	-99	2	7	2014	2014-07-01	1	2017	2017-01-01	2	4	1	12000	1	1	0	0	NA	1	1	1	0	0	NA	0	-99	NA	-99
968	970	2	1	6	2018-06-01	1	15	1	-99	127	48	15	10	1	1		1	5	4	-99	-99	-99	-99	1	11	2014	2014-11-01	7	2017	2017-07-01	1	1	0	2200	1	1	0	0	NA	0	NA	0	NA	0	NA	1	0	2	-99
969	971	2	1	6	2018-06-01	1	15	1	-99	130	30	18	8	1	1		2	5	3	-99	-99	-99	-99	4	7	2014	2014-07-01	10	2017	2017-10-01	2	3	2	20000	0	NA	NA	NA	NA	NA	NA	NA	NA	NA	NA	0	-99	NA	-99
970	972	2	1	6	2018-06-01	1	15	2	-99	132	68	20	29	1	1		2	5	3	-99	-99	-99	-99	1	7	2014	2014-07-01	4	2017	2017-04-01	2	2	0	6300	1	1	0	0	NA	1	0	1	0	0	NA	0	-99	NA	-99
971	973	2	2	6	2018-06-02	1	15	1	-99	133	40	12	0	1	1		2	3	5	-99	-99	-99	-99	2	7	2014	2014-07-01	10	2017	2017-10-01	4	3	0	5000	1	1	0	1	1	1	0	1	0	1	0	0	-99	NA	-99
972	974	2	2	6	2018-06-02	1	15	1	-99	142	40	20	5	1	1		2	3	3	-99	-99	-99	-99	4	7	2014	2014-07-01	10	2014	2014-10-01	3	4	1	8000	1	1	1	0	NA	1	0	1	0	0	NA	0	-99	NA	-99
973	975	2	3	6	2018-06-03	21	15	1	-99	148	53	17	0	1	1		2	5	4	-99	-99	-99	-99	2	6	2014	2014-06-01	9	2016	2016-09-01	1	3	2	6000	1	0	NA	0	NA	1	0	1	0	0	NA	1	0	1	6
974	976	2	26	5	2018-05-26	4	15	1	-99	210	31	16	8	2	1		2	3	3	-99	-99	-99	-99	1	7	2014	2014-07-01	4	2018	2018-04-01	6	4	2	6000	1	1	1	1	2	1	4	1	1	0	NA	0	-99	NA	-99
975	977	2	26	5	2018-05-26	4	15	1	-99	55	77	15	6	2	1		2	5	3	-99	-99	-99	-99	3	9	2014	2014-09-01	4	2018	2018-04-01	5	2	1	NA	1	1	2	0	NA	1	3	1	1	0	NA	1	1	1	6
976	978	2	30	5	2018-05-30	4	15	1	-99	213	42	17	1	2	1		1	3	3	-99	-99	-99	-99	3	6	2014	2014-06-01	5	2016	2016-05-01	3	5	2	NA	1	1	2	0	NA	1	3	1	1	0	NA	0	-99	NA	-99
977	979	2	2	6	2018-06-02	2	15	2	-99	217	32	17	40	2	1		2	2	3	-99	-99	-99	-99	3	7	2014	2014-07-01	6	2017	2017-06-01	2	4	1	3500	1	0	NA	1	0	1	0	1	0	0	NA	1	0	2	-99
978	980	2	2	6	2018-06-02	2	15	1	-99	203	57	18	35	2	1		2	5	3	-99	-99	-99	-99	2	7	2014	2014-07-01	9	2015	2015-09-01	1	1	1	3723	1	0	NA	1	0	1	1	1	0	1	0	1	1	1	4
979	981	2	1	6	2018-06-01	2	15	1	-99	193	39	16	20	3	1		2	2	3	-99	-99	-99	-99	3	8	2014	2014-08-01	7	2017	2017-07-01	2	2	0	3000	1	1	0	1	1	1	1	0	NA	0	NA	0	-99	NA	-99
980	982	2	2	6	2018-06-02	2	15	1	-99	189	53	14	50	2	1		1	2	3	-99	-99	-99	-99	4	6	2014	2014-06-01	5	2017	2017-05-01	2	1	0	2600	1	1	0	1	1	1	1	1	0	1	0	0	-99	NA	-99
981	983	2	2	6	2018-06-02	2	15	2	-99	177	60	13	20	2	1		2	3	3	-99	-99	-99	-99	3	9	2014	2014-09-01	6	2016	2016-06-01	2	2	0	7000	1	1	0	1	1	1	1	1	0	0	NA	1	0	1	9
982	984	2	1	6	2018-06-01	2	15	2	-99	147	56	18	0	3	1		1	5	3	-99	-99	-99	-99	2	6	2014	2014-06-01	9	2016	2016-09-01	2	5	0	NA	1	1	1	1	1	1	1	1	1	1	0	1	1	1	4
983	985	2	28	5	2018-05-28	2	15	1	-99	104	48	15	56	2	1		2	3	3	-99	-99	-99	-99	2	8	2014	2014-08-01	3	2018	2018-03-01	2	1	0	5600	1	1	2	1	2	1	1	1	2	0	NA	1	0	1	1
984	986	2	28	5	2018-05-28	2	15	1	-99	98	31	17	6	2	1		2	2	3	-99	-99	-99	-99	3	5	2015	2015-05-01	10	2016	2016-10-01	2	4	0	5000	1	1	0	1	0	1	0	1	0	1	0	1	0	1	6
985	987	2	28	5	2018-05-28	2	15	1	-99	19	47	19	9	2	1		2	3	3	-99	-99	-99	-99	3	8	2014	2014-08-01	11	2017	2017-11-01	3	3	1	4000	1	1	0	0	NA	1	1	0	NA	0	NA	1	0	1	8
986	988	2	28	5	2018-05-28	2	15	1	-99	15	55	12	26	2	1		2	3	3	-99	-99	-99	-99	3	8	2014	2014-08-01	4	2018	2018-04-01	3	1	0	3000	1	1	0	1	0	1	0	1	0	0	NA	0	-99	NA	-99
987	989	2	3	6	2018-06-03	5	15	2	-99	228	41	15	10	1	1		2	5	3	-99	-99	-99	-99	2	7	2014	2014-07-01	3	2015	2015-03-01	3	3	1	12000	0	NA	NA	NA	NA	NA	NA	NA	NA	NA	NA	0	-99	NA	-99
988	990	2	31	6	2018-07-01	5	15	3	-99	149	80	12	9	1	1		2	1	3	-99	-99	-99	-99	2	7	2014	2014-07-01	10	2016	2016-10-01	2	3	0	3400	1	0	NA	1	0	0	NA	0	NA	0	NA	1	0	2	-99
989	991	2	2	6	2018-06-02	5	15	1	-99	224	42	17	20	1	1		2	4	4	-99	-99	-99	-99	1	5	2014	2014-05-01	9	2016	2016-09-01	7	4	1	3000	1	0	NA	0	NA	1	4	1	2	0	NA	0	-99	NA	-99
990	992	2	2	6	2018-06-02	5	15	1	-99	219	65	14	30	1	1		1	5	3	-99	-99	-99	-99	2	6	2014	2014-06-01	12	2016	2016-12-01	3	3	1	10000	1	1	1	0	NA	0	NA	0	NA	0	NA	0	-99	NA	-99
991	993	2	2	6	2018-06-02	5	15	1	-99	204	53	12	6	4	1		2	3	4	-99	-99	-99	-99	4	10	2014	2014-10-01	9	2017	2017-09-01	3	3	0	3800	1	0	NA	0	NA	1	1	1	1	0	NA	1	1	1	6
992	994	2	1	6	2018-06-01	5	15	1	-99	186	53	16	8	1	1		2	5	4	-99	-99	-99	-99	1	8	2014	2014-08-01	10	2016	2016-10-01	3	1	1	4000	1	1	2	1	2	1	2	1	3	1	2	1	0	1	4
993	995	2	31	5	2018-05-31	5	15	1	-99	180	42	18	5	1	1		2	5	3	-99	-99	-99	-99	3	7	2014	2014-07-01	9	2014	2014-09-01	2	4	1	6000	0	NA	NA	NA	NA	NA	NA	NA	NA	NA	NA	0	-99	NA	-99
994	996	2	31	5	2018-05-31	5	15	1	-99	174	31	15	36	1	1		1	3	4	-99	-99	-99	-99	1	6	2014	2014-06-01	12	2016	2016-12-01	2	1	0	1500	0	NA	NA	NA	NA	NA	NA	NA	NA	NA	NA	0	-99	NA	-99
995	997	2	21	5	2018-05-21	3	15	1	-99	28	38	19	58	1	1		2	3	3	-99	-99	-99	-99	1	10	2014	2014-10-01	10	2014	2014-10-01	1	3	1	10000	0	NA	NA	NA	NA	NA	NA	NA	NA	NA	NA	0	-99	NA	-99
996	998	2	21	5	2018-05-21	3	15	1	-99	24	35	17	54	1	1		2	3	4	-99	-99	-99	-99	2	10	2014	2014-10-01	1	2017	2017-01-01	1	4	0	10000	1	1	1	1	1	1	3	1	4	1	2	0	-99	NA	-99
997	999	2	20	5	2018-05-20	3	15	1	-99	22	43	18	28	1	1		1	5	3	-99	-99	-99	-99	1	1	2015	2015-01-01	9	2016	2016-09-01	3	2	0	3000	1	1	0	1	0	1	0	1	0	0	NA	0	-99	NA	-99
998	1000	2	31	5	2018-05-31	3	15	1	-99	63	38	20	5	1	1		2	5	3	-99	-99	-99	-99	1	8	2014	2014-08-01	5	2017	2017-05-01	2	4	2	7000	0	NA	NA	NA	NA	NA	NA	NA	NA	NA	NA	0	-99	NA	-99
999	1001	2	1	6	2018-06-01	3	15	1	-99	75	30	19	7	1	1		2	3	4	-99	-99	-99	-99	1	7	2015	2015-07-01	7	2016	2016-07-01	1	2	1	5000	0	NA	NA	NA	NA	NA	NA	NA	NA	NA	NA	0	-99	NA	-99
1000	1002	2	2	6	2018-06-02	3	15	1	-99	90	67	17	54	1	1		2	5	3	-99	-99	-99	-99	1	6	2014	2014-06-01	12	2016	2016-12-01	1	3	0	3000	0	NA	NA	NA	NA	NA	NA	NA	NA	NA	NA	1	0	1	6
1001	1003	2	3	6	2018-06-03	3	15	1	-99	100	44	13	0	1	1		2	3	3	-99	-99	-99	-99	4	6	2014	2014-06-01	12	2016	2016-12-01	3	3	2	NA	0	NA	NA	NA	NA	NA	NA	NA	NA	NA	NA	0	-99	NA	-99
1002	1004	2	3	6	2018-06-03	3	15	1	-99	101	30	15	0	1	1		2	5	3	-99	-99	-99	-99	4	4	2015	2015-04-01	9	2017	2017-09-01	1	3	2	15000	0	NA	NA	NA	NA	NA	NA	NA	NA	NA	NA	0	-99	NA	-99
1003	1005	2	30	5	2018-05-30	3	15	1	-99	53	66	19	3	3	1		2	3	4	-99	-99	-99	-99	3	9	2015	2015-09-01	10	2017	2017-10-01	2	1	0	1500	1	0	NA	1	1	1	1	1	1	0	NA	1	0	1	6
1004	1006	2	23	5	2018-05-23	2	16	1	-99	13	40	15	15	1	1		2	3	1	-99	-99	-99	-99	3	8	2014	2014-08-01	8	2017	2017-08-01	1	4	1	4400	1	0	NA	1	0	1	0	1	0	0	NA	0	-99	NA	-99
1005	1007	2	23	5	2018-05-23	2	16	1	-99	4	43	17	10	1	1		1	3	2	-99	-99	-99	-99	1	7	2014	2014-07-01	7	2014	2014-07-01	1	3	2	NA	1	0	NA	0	NA	1	0	1	0	0	NA	0	-99	NA	-99
1006	1008	2	24	5	2018-05-24	2	16	1	-99	28	30	15	30	1	1		2	3	3	-99	-99	-99	-99	2	8	2014	2014-08-01	5	2017	2017-05-01	2	5	0	5000	1	0	NA	0	NA	1	0	1	0	0	NA	0	-99	NA	-99
1007	1009	2	24	5	2018-05-24	2	16	2	-99	31	36	16	7	1	1		2	5	3	-99	-99	-99	-99	3	10	2014	2014-10-01	1	2018	2018-01-01	5	5	1	7000	1	0	NA	1	0	1	0	1	0	0	NA	0	-99	NA	-99
1008	1010	2	24	5	2018-05-24	2	16	1	-99	30	58	17	20	1	1		2	3	1	-99	-99	-99	-99	3	8	2014	2014-08-01	8	2014	2014-08-01	1	1	0	2500	1	0	NA	0	NA	1	0	1	0	0	NA	1	1	1	1
1009	1011	2	24	5	2018-05-24	2	16	1	-99	34	36	18	0	1	1		2	5	3	-99	-99	-99	-99	1	8	2014	2014-08-01	8	2014	2014-08-01	1	4	1	4000	1	0	NA	0	NA	1	0	1	0	0	NA	0	-99	NA	-99
1010	1012	2	25	5	2018-05-25	2	16	2	-99	6	47	15	45	1	1		2	5	3	-99	-99	-99	-99	1	5	2015	2015-05-01	5	2015	2015-05-01	1	3	2	6000	1	0	NA	0	NA	1	0	1	0	0	NA	0	-99	NA	-99
1011	1013	2	25	5	2018-05-25	2	16	2	-99	14	31	17	3	1	2		2	5	3	-99	-99	-99	-99	1	7	2014	2014-07-01	7	2014	2014-07-01	1	3	2	NA	1	0	NA	0	NA	1	0	1	0	0	NA	0	-99	NA	-99
1012	1014	2	25	5	2018-05-25	2	16	1	-99	23	35	17	44	1	1		2	3	3	-99	-99	-99	-99	2	6	2014	2014-06-01	5	2015	2015-05-01	3	3	1	3000	1	0	NA	1	0	0	NA	1	0	0	NA	0	-99	NA	-99
1013	1015	2	26	5	2018-05-26	2	16	1	-99	22	32	16	33	1	1		2	5	3	-99	-99	-99	-99	4	7	2014	2014-07-01	7	2014	2014-07-01	1	2	1	5000	1	0	NA	0	NA	1	0	0	NA	0	NA	0	-99	NA	-99
1014	1016	2	26	5	2018-05-26	2	16	1	-99	18	40	17	10	1	1		2	5	1	-99	-99	-99	-99	2	6	2013	2013-06-01	6	2017	2017-06-01	2	4	1	7000	1	1	0	0	NA	1	0	0	NA	0	NA	0	-99	NA	-99
1015	1017	2	26	5	2018-05-26	2	16	1	-99	27	48	18	10	1	1		1	5	3	-99	-99	-99	-99	2	4	2014	2014-04-01	4	2014	2014-04-01	1	1	1	4000	1	0	NA	0	NA	1	0	1	0	0	NA	0	-99	NA	-99
1016	1018	2	26	5	2018-05-26	2	16	1	-99	8	47	19	5	1	1		1	3	3	-99	-99	-99	-99	1	7	2014	2014-07-01	7	2014	2014-07-01	1	5	1	5000	1	1	0	0	NA	1	0	0	NA	0	NA	0	-99	NA	-99
1017	1019	2	27	5	2018-05-27	2	16	1	-99	36	48	17	20	1	1		2	5	3	-99	-99	-99	-99	2	6	2014	2014-06-01	7	2016	2016-07-01	2	4	2	5000	1	0	NA	0	NA	1	1	0	NA	0	NA	1	0	2	-99
1018	1020	2	27	5	2018-05-27	2	16	1	-99	43	49	18	0	1	1		2	5	3	-99	-99	-99	-99	4	2	2014	2014-02-01	2	2014	2014-02-01	1	4	0	3800	1	0	NA	0	NA	1	1	1	1	0	NA	0	-99	NA	-99
1019	1021	2	28	5	2018-05-28	2	16	1	-99	37	56	15	40	1	1		2	3	3	-99	-99	-99	-99	1	8	2014	2014-08-01	8	2014	2014-08-01	1	3	1	5000	1	0	NA	0	NA	1	0	1	0	0	NA	0	-99	NA	-99
1020	1022	2	28	5	2018-05-28	2	16	2	-99	53	45	16	20	1	1		2	5	3	-99	-99	-99	-99	1	1	2015	2015-01-01	1	2015	2015-01-01	1	3	1	7000	1	1	0	1	0	1	0	1	0	0	NA	0	-99	NA	-99
1021	1023	2	29	5	2018-05-29	2	16	1	-99	60	39	15	40	1	1		2	5	1	-99	-99	-99	-99	3	6	2014	2014-06-01	6	2014	2014-06-01	1	4	2	5000	0	NA	NA	NA	NA	NA	NA	NA	NA	NA	NA	0	-99	NA	-99
1022	1024	2	29	5	2018-05-29	2	16	1	-99	68	32	16	30	1	1		1	5	3	-99	-99	-99	-99	1	8	2014	2014-08-01	1	2016	2016-01-01	3	2	2	NA	1	0	NA	0	NA	1	0	1	0	0	NA	0	-99	NA	-99
1023	1025	2	29	5	2018-05-29	2	16	2	-99	35	38	17	15	1	1		1	3	3	-99	-99	-99	-99	1	8	2014	2014-08-01	8	2014	2014-08-01	1	2	1	999	1	0	NA	0	NA	1	0	1	0	0	NA	0	-99	NA	-99
1024	1026	2	30	5	2018-05-30	2	16	1	-99	85	34	16	10	1	1		1	3	3	-99	-99	-99	-99	1	6	2014	2014-06-01	6	2014	2014-06-01	1	3	2	4500	1	0	NA	0	NA	1	0	1	0	0	NA	0	-99	NA	-99
1025	1027	2	1	6	2018-06-01	2	16	2	-99	55	39	17	20	1	1		1	3	3	-99	-99	-99	-99	3	7	2014	2014-07-01	1	2015	2015-01-01	3	3	2	8000	1	0	NA	0	NA	1	0	1	0	0	NA	0	-99	NA	-99
1026	1028	2	2	6	2018-06-02	2	16	1	-99	15	42	13	40	1	1		1	5	3	-99	-99	-99	-99	2	6	2014	2014-06-01	6	2014	2014-06-01	1	2	1	5000	1	1	0	0	NA	1	0	1	0	0	NA	0	-99	NA	-99
1027	1029	2	2	6	2018-06-02	2	16	1	-99	84	41	14	0	1	1		2	5	3	-99	-99	-99	-99	1	8	2014	2014-08-01	8	2014	2014-08-01	1	4	1	5500	1	0	NA	0	NA	1	0	1	0	0	NA	0	-99	NA	-99
1028	1030	2	2	6	2018-06-02	2	16	1	-99	73	51	14	33	1	1		2	5	3	-99	-99	-99	-99	1	7	2014	2014-07-01	7	2014	2014-07-01	1	2	1	3500	1	0	NA	0	NA	1	0	1	0	0	NA	0	-99	NA	-99
1029	1031	2	2	6	2018-06-02	2	16	1	-99	59	50	15	10	2	1		2	5	3	-99	-99	-99	-99	1	7	2014	2014-07-01	7	2014	2014-07-01	1	2	1	6500	1	1	0	0	NA	0	NA	0	NA	0	NA	0	-99	NA	-99
1030	1032	2	2	6	2018-06-02	2	16	1	-99	65	35	16	0	1	1		2	3	1	-99	-99	-99	-99	1	7	2015	2015-07-01	8	2015	2015-08-01	1	2	1	2000	1	1	0	0	NA	1	0	1	0	0	NA	0	-99	NA	-99
1031	1033	2	3	6	2018-06-03	1	17	2	-99	17	37	15	12	1	1		2	3	3	-99	-99	-99	-99	2	7	2014	2014-07-01	3	2015	2015-03-01	1	4	2	10000	0	NA	NA	NA	NA	NA	NA	NA	NA	NA	NA	0	-99	NA	-99
1032	1034	2	3	6	2018-06-03	1	17	2	-99	14	50	10	44	1	1		2	5	3	-99	-99	-99	-99	2	7	2014	2014-07-01	10	2014	2014-10-01	1	3	2	7900	1	0	NA	1	1	1	1	1	2	0	NA	1	0	3	-99
1033	1035	2	2	6	2018-06-02	1	17	2	-99	11	30	16	0	1	1		2	3	3	-99	-99	-99	-99	2	9	2014	2014-09-01	9	2014	2014-09-01	1	2	2	7900	1	0	NA	0	NA	1	4	1	3	0	NA	0	-99	NA	-99
1034	1036	2	1	6	2018-06-01	1	17	1	-99	16	46	14	25	1	1		2	5	3	-99	-99	-99	-99	2	11	2014	2014-11-01	2	2015	2015-02-01	2	2	2	9000	1	1	1	1	1	1	3	1	2	0	NA	1	0	2	-99
1035	1037	2	1	6	2018-06-01	1	17	2	-99	1	38	10	40	1	1		2	3	2	-99	-99	-99	-99	2	7	2014	2014-07-01	7	2014	2014-07-01	1	2	2	NA	1	1	2	1	2	1	3	1	2	0	NA	1	0	2	-99
1036	1038	2	23	5	2018-05-23	1	18	3	-99	19	42	11	3	1	1		2	5	3	-99	-99	-99	-99	1	6	2014	2014-06-01	9	2014	2014-09-01	1	5	2	NA	1	1	0	0	NA	1	0	0	NA	0	NA	0	-99	NA	-99
1037	1039	2	24	5	2018-05-24	1	18	2	-99	45	38	15	0	2	1		2	3	3	-99	-99	-99	-99	1	9	2014	2014-09-01	9	2014	2014-09-01	1	4	1	NA	1	0	NA	0	NA	0	NA	0	NA	0	NA	1	0	2	-99
1038	1040	2	24	5	2018-05-24	1	18	2	-99	26	34	12	14	4	1		2	4	4	-99	-99	-99	-99	3	9	2014	2014-09-01	9	2014	2014-09-01	1	5	0	NA	1	1	0	0	NA	0	NA	0	NA	0	NA	1	0	1	10
1039	1041	2	25	5	2018-05-25	1	18	1	-99	17	44	14	7	1	1		2	4	3	-99	-99	-99	-99	3	5	2014	2014-05-01	5	2014	2014-05-01	1	2	1	NA	1	0	NA	0	NA	1	0	0	NA	0	NA	0	-99	NA	-99
1040	1042	2	26	5	2018-05-26	1	18	1	-99	106	45	15	4	1	1		1	4	3	-99	-99	-99	-99	4	5	2014	2014-05-01	5	2014	2014-05-01	99	2	2	NA	0	NA	NA	NA	NA	NA	NA	NA	NA	NA	NA	0	-99	NA	-99
1041	1043	2	27	5	2018-05-27	1	18	2	-99	127	31	12	0	1	1		1	5	3	-99	-99	-99	-99	4	5	2014	2014-05-01	5	2014	2014-05-01	1	3	2	NA	1	1	0	1	0	1	0	1	0	0	NA	0	-99	NA	-99
1042	1044	2	23	5	2018-05-23	2	18	2	-99	13	69	11	24	4	1		2	3	1	-99	-99	-99	-99	3	3	2015	2015-03-01	4	2015	2015-04-01	1	5	1	13000	0	NA	NA	NA	NA	NA	NA	NA	NA	NA	NA	1	0	2	-99
1043	1045	2	23	5	2018-05-23	2	18	3	-99	68	59	14	52	1	1		2	3	3	-99	-99	-99	-99	3	10	2014	2014-10-01	10	2014	2014-10-01	1	4	1	8000	1	0	NA	0	NA	1	1	0	NA	0	NA	0	-99	NA	-99
1044	1046	2	24	5	2018-05-24	2	18	1	-99	54	44	16	7	1	1		2	3	3	-99	-99	-99	-99	3	10	2014	2014-10-01	10	2014	2014-10-01	1	1	1	5000	1	0	NA	0	NA	1	1	0	NA	0	NA	1	1	2	-99
1045	1047	2	24	5	2018-05-24	2	18	1	-99	53	30	18	3	1	1		2	3	3	-99	-99	-99	-99	4	6	2014	2014-06-01	10	2014	2014-10-01	1	3	1	5000	1	1	0	0	NA	1	0	1	0	0	NA	0	-99	NA	-99
1046	1048	2	25	5	2018-05-25	2	18	2	-99	83	43	13	55	1	1		2	5	3	-99	-99	-99	-99	1	7	2014	2014-07-01	7	2014	2014-07-01	1	4	0	5000	1	1	0	1	0	1	0	1	0	0	NA	0	-99	NA	-99
1047	1049	2	26	5	2018-05-26	2	18	3	-99	16	37	11	13	1	1		2	3	2	-99	-99	-99	-99	1	5	2014	2014-05-01	5	2014	2014-05-01	1	4	1	14000	1	1	0	0	NA	1	0	1	0	0	NA	0	-99	NA	-99
1048	1050	2	29	5	2018-05-29	1	19	1	-99	4	31	19	37	1	1		2	5	3	-99	-99	-99	-99	3	5	2014	2014-05-01	10	2016	2016-10-01	3	3	1	14500	1	0	NA	1	0	1	0	1	0	0	NA	0	-99	NA	-99
1049	1051	2	29	5	2018-05-29	1	19	1	-99	6	37	15	56	4	1		1	1	4	-99	-99	-99	-99	1	8	2014	2014-08-01	8	2014	2014-08-01	1	1	0	360	0	NA	NA	NA	NA	NA	NA	NA	NA	NA	NA	0	-99	NA	-99
1050	1052	2	29	5	2018-05-29	1	19	2	-99	9	54	18	13	1	1		2	5	3	-99	-99	-99	-99	1	5	2014	2014-05-01	1	2015	2015-01-01	3	2	0	7800	1	1	0	0	NA	1	1	1	0	0	NA	1	0	1	4
1051	1053	2	29	5	2018-05-29	1	19	1	-99	11	30	17	35	1	1		2	5	3	-99	-99	-99	-99	1	12	2014	2014-12-01	1	2015	2015-01-01	3	2	1	6000	1	1	1	0	NA	1	0	1	0	0	NA	0	-99	NA	-99
1052	1054	2	29	5	2018-05-29	1	19	2	-99	14	56	14	42	4	1		2	1	4	-99	-99	-99	-99	1	8	2014	2014-08-01	8	2014	2014-08-01	1	2	0	750	0	NA	NA	NA	NA	NA	NA	NA	NA	NA	NA	0	-99	NA	-99
1053	1055	2	29	5	2018-05-29	3	20	2	-99	143	69	18	43	1	1		1	5	3	-99	-99	-99	-99	1	2	2015	2015-02-01	2	2015	2015-02-01	1	2	0	10000	1	0	NA	1	1	1	1	1	1	0	NA	1	0	1	1
1054	1056	2	1	6	2018-06-01	2	20	1	-99	466	40	16	8	2	1		2	3	4	-99	-99	-99	-99	3	7	2014	2014-07-01	7	2015	2015-07-01	1	5	1	8000	1	1	0	0	NA	1	1	1	0	0	NA	0	-99	NA	-99
1055	1057	2	1	6	2018-06-01	2	20	1	-99	325	62	16	42	2	1		2	5	4	-99	-99	-99	-99	1	7	2014	2014-07-01	12	2016	2016-12-01	2	4	1	9500	1	0	NA	1	3	1	3	1	3	0	NA	1	0	1	6
1056	1058	2	1	6	2018-06-01	2	20	1	-99	324	47	14	3	2	1		2	5	4	-99	-99	-99	-99	3	1	2015	2015-01-01	2	2017	2017-02-01	2	2	0	4000	1	1	0	1	3	1	2	1	1	0	NA	1	0	1	4
1057	1059	2	1	6	2018-06-01	2	20	2	-99	745	64	15	2	2	1		1	5	4	-99	-99	-99	-99	2	7	2014	2014-07-01	9	2015	2015-09-01	1	2	0	4500	1	0	NA	1	0	1	1	1	0	0	NA	0	-99	NA	-99
1058	1060	2	1	6	2018-06-01	2	20	1	-99	530	46	14	30	2	1		2	5	4	-99	-99	-99	-99	2	7	2014	2014-07-01	1	2016	2016-01-01	2	4	0	5000	1	1	0	1	3	1	3	1	0	0	NA	1	1	1	6
1059	1061	2	1	6	2018-06-01	2	20	1	-99	446	34	13	12	4	1		2	5	2	-99	-99	-99	-99	3	10	2014	2014-10-01	10	2014	2014-10-01	1	4	1	5000	1	0	NA	1	0	1	1	1	1	0	NA	1	1	1	6
1060	1062	2	29	5	2018-05-29	2	20	1	-99	188	48	18	35	1	1		2	5	4	-99	-99	-99	-99	1	7	2014	2014-07-01	10	2014	2014-10-01	1	2	1	5000	1	1	2	1	1	1	0	1	0	0	NA	0	-99	NA	-99
1061	1063	2	29	5	2018-05-29	2	20	1	-99	282	40	14	46	1	1		2	3	3	-99	-99	-99	-99	3	11	2014	2014-11-01	4	2017	2017-04-01	1	1	0	3900	1	1	0	1	0	1	3	0	NA	0	NA	0	-99	NA	-99
1062	1064	2	29	5	2018-05-29	2	20	1	-99	332	37	8	10	2	1		2	5	3	-99	-99	-99	-99	4	1	2015	2015-01-01	3	2015	2015-03-01	1	2	1	7000	1	0	NA	0	NA	1	0	0	NA	0	NA	0	-99	NA	-99
1063	1065	2	29	5	2018-05-29	2	20	1	-99	348	38	13	18	1	1		2	3	3	-99	-99	-99	-99	1	3	2015	2015-03-01	8	2017	2017-08-01	5	5	1	6600	1	1	0	1	0	1	0	1	0	0	NA	1	1	1	7
1064	1066	2	29	5	2018-05-29	2	20	3	-99	266	38	9	27	2	1		1	2	3	-99	-99	-99	-99	3	8	2014	2014-08-01	10	2015	2015-10-01	1	4	0	3600	1	1	1	1	1	1	0	1	0	1	0	1	1	1	6
1065	1067	2	29	5	2018-05-29	2	20	2	-99	381	36	11	32	2	1		2	5	3	-99	-99	-99	-99	4	7	2014	2014-07-01	9	2014	2014-09-01	1	3	1	NA	1	0	NA	0	NA	1	0	0	NA	0	NA	0	-99	NA	-99
1066	1068	2	30	5	2018-05-30	2	20	2	-99	457	42	16	30	1	1		1	5	3	-99	-99	-99	-99	3	8	2014	2014-08-01	6	2015	2015-06-01	2	3	1	5000	0	NA	NA	NA	NA	NA	NA	NA	NA	NA	NA	0	-99	NA	-99
1067	1069	2	30	5	2018-05-30	2	20	1	-99	90	35	10	2	1	1		2	5	3	-99	-99	-99	-99	1	9	2014	2014-09-01	11	2015	2015-11-01	1	1	1	7000	1	0	NA	0	NA	1	0	1	0	0	NA	0	-99	NA	-99
1068	1070	2	30	5	2018-05-30	2	20	1	-99	424	40	12	36	2	1		2	5	2	-99	-99	-99	-99	4	7	2014	2014-07-01	7	2014	2014-07-01	1	3	1	7000	1	0	NA	0	NA	1	0	1	0	1	0	0	-99	NA	-99
1069	1071	2	30	5	2018-05-30	2	20	2	-99	33	40	13	59	2	1		1	3	3	-99	-99	-99	-99	4	8	2014	2014-08-01	10	2015	2015-10-01	1	3	1	7000	0	NA	NA	NA	NA	NA	NA	NA	NA	NA	NA	0	-99	NA	-99
1070	1072	2	30	5	2018-05-30	2	20	1	-99	350	39	17	40	1	1		2	5	3	-99	-99	-99	-99	1	5	2014	2014-05-01	8	2016	2016-08-01	2	2	1	NA	1	1	0	1	0	1	0	1	0	0	NA	0	-99	NA	-99
1071	1073	2	30	5	2018-05-30	2	20	1	-99	128	55	19	54	1	1		2	5	2	-99	-99	-99	-99	1	8	2014	2014-08-01	8	2014	2014-08-01	1	1	0	2700	1	1	1	1	1	1	1	0	NA	0	NA	0	-99	NA	-99
1072	1074	2	30	5	2018-05-30	2	20	1	-99	34	63	18	36	1	1		2	5	3	-99	-99	-99	-99	3	8	2014	2014-08-01	10	2016	2016-10-01	1	1	0	3700	1	1	0	1	2	1	2	1	0	0	NA	1	0	1	6
1073	1075	2	31	5	2018-05-31	2	20	1	-99	197	62	12	22	2	1		1	5	2	-99	-99	-99	-99	3	4	2014	2014-04-01	4	2014	2014-04-01	1	2	0	5400	0	NA	NA	NA	NA	NA	NA	NA	NA	NA	NA	1	0	1	6
1074	1076	2	31	5	2018-05-31	2	20	1	-99	613	32	13	17	2	1		2	5	3	-99	-99	-99	-99	3	7	2014	2014-07-01	4	2016	2016-04-01	2	3	0	3800	1	1	0	1	1	1	1	1	1	0	NA	0	-99	NA	-99
1075	1077	2	31	5	2018-05-31	2	20	1	-99	340	62	14	4	2	1		2	2	2	-99	-99	-99	-99	3	11	2014	2014-11-01	11	2014	2014-11-01	1	1	0	2300	0	NA	NA	NA	NA	NA	NA	NA	NA	NA	NA	1	1	1	6
1076	1078	2	31	5	2018-05-31	2	20	2	-99	519	44	14	55	2	1		2	5	3	-99	-99	-99	-99	3	6	2014	2014-06-01	3	2016	2016-03-01	3	7	0	11000	1	1	0	1	1	1	1	1	1	0	NA	0	-99	NA	-99
1077	1079	2	31	5	2018-05-31	2	20	1	-99	739	37	15	50	2	1		2	3	3	-99	-99	-99	-99	3	7	2014	2014-07-01	6	2015	2015-06-01	6	4	0	4600	1	1	0	1	0	1	0	1	0	0	NA	0	-99	NA	-99
1078	1080	2	31	5	2018-05-31	2	20	2	-99	338	42	16	21	2	1		2	3	3	-99	-99	-99	-99	4	11	2014	2014-11-01	5	2017	2017-05-01	3	4	1	NA	1	1	0	1	1	1	1	1	1	0	NA	1	0	1	6
1079	1081	2	31	5	2018-05-31	1	20	1	-99	543	42	12	18	3	1		2	2	3	-99	-99	-99	-99	4	12	2014	2014-12-01	11	2016	2016-11-01	1	3	1	6000	1	0	NA	0	NA	1	0	1	0	0	NA	0	-99	NA	-99
1080	1082	2	31	5	2018-05-31	1	20	2	-99	327	43	17	12	3	1		2	3	3	-99	-99	-99	-99	3	8	2014	2014-08-01	10	2017	2017-10-01	3	3	1	5300	1	1	1	0	NA	1	1	1	1	0	NA	0	-99	NA	-99
1081	1083	2	31	5	2018-05-31	1	20	1	-99	175	32	15	13	3	1		2	2	3	-99	-99	-99	-99	3	5	2016	2016-05-01	5	2016	2016-05-01	1	2	1	4700	0	NA	NA	NA	NA	NA	NA	NA	NA	NA	NA	0	-99	NA	-99
1082	1084	2	31	5	2018-05-31	1	20	3	-99	453	30	13	26	3	1		2	2	3	-99	-99	-99	-99	4	6	2014	2014-06-01	2	2017	2017-02-01	3	6	1	NA	1	0	NA	0	NA	1	0	1	0	0	NA	0	-99	NA	-99
1083	1085	2	29	5	2018-05-29	1	20	1	-99	419	30	10	48	3	1		1	5	3	-99	-99	-99	-99	1	7	2014	2014-07-01	11	2017	2017-11-01	2	4	1	NA	0	NA	NA	NA	NA	NA	NA	NA	NA	NA	NA	0	-99	NA	-99
1084	1086	2	29	5	2018-05-29	1	20	1	-99	108	44	11	3	3	1		2	2	2	-99	-99	-99	-99	1	6	2014	2014-06-01	6	2014	2014-06-01	1	2	1	NA	1	0	NA	0	NA	1	0	1	0	0	NA	0	-99	NA	-99
1085	1087	2	29	5	2018-05-29	1	20	2	-99	678	66	12	27	3	1		1	3	2	-99	-99	-99	-99	3	7	2014	2014-07-01	7	2014	2014-07-01	1	2	0	NA	1	1	0	1	0	1	0	1	0	0	NA	1	0	1	6
1086	1088	2	29	5	2018-05-29	1	20	1	-99	370	39	15	15	3	1		2	5	3	-99	-99	-99	-99	1	7	2014	2014-07-01	4	2016	2016-04-01	1	4	1	8000	1	0	NA	0	NA	1	0	1	0	0	NA	0	-99	NA	-99
1087	1089	2	29	5	2018-05-29	1	20	1	-99	322	34	15	58	3	1		2	5	3	-99	-99	-99	-99	1	7	2014	2014-07-01	5	2017	2017-05-01	3	4	1	8000	1	0	NA	0	NA	1	0	1	0	0	NA	0	-99	NA	-99
1088	1090	2	29	5	2018-05-29	1	20	2	-99	422	53	16	44	3	1		2	3	2	-99	-99	-99	-99	2	6	2014	2014-06-01	6	2014	2014-06-01	1	4	2	NA	0	NA	NA	NA	NA	NA	NA	NA	NA	NA	NA	0	-99	NA	-99
1089	1091	2	29	5	2018-05-29	1	20	1	-99	475	31	18	3	3	1		1	3	3	-99	-99	-99	-99	4	1	2015	2015-01-01	3	2018	2018-03-01	3	1	1	4500	0	NA	NA	NA	NA	NA	NA	NA	NA	NA	NA	0	-99	NA	-99
1090	1092	2	31	5	2018-05-31	1	20	1	-99	336	37	10	55	2	1		2	3	3	-99	-99	-99	-99	4	7	2014	2014-07-01	2	2016	2016-02-01	1	4	1	NA	0	NA	NA	NA	NA	NA	NA	NA	NA	NA	NA	0	-99	NA	-99
1091	1093	2	31	5	2018-05-31	3	20	2	-99	156	39	13	10	1	1		2	3	3	-99	-99	-99	-99	4	2	2015	2015-02-01	1	2018	2018-01-01	1	5	1	8000	1	1	0	1	0	1	1	1	0	0	NA	1	0	2	-99
1092	1094	2	31	5	2018-05-31	3	20	2	-99	198	40	16	25	1	1		2	2	3	-99	-99	-99	-99	4	11	2014	2014-11-01	5	2016	2016-05-01	1	4	2	8500	1	1	0	0	NA	1	0	1	0	0	NA	0	-99	NA	-99
1093	1095	2	31	5	2018-05-31	3	20	1	-99	155	41	15	7	1	1		2	2	3	-99	-99	-99	-99	4	7	2014	2014-07-01	5	2015	2015-05-01	2	1	1	4000	1	0	NA	1	0	1	0	1	0	0	NA	1	1	1	6
1094	1096	2	31	5	2018-05-31	3	20	3	-99	145	52	10	5	1	1		2	5	3	-99	-99	-99	-99	3	7	2014	2014-07-01	7	2014	2014-07-01	1	5	3	10000	1	0	NA	0	NA	1	0	1	0	0	NA	0	-99	NA	-99
1095	1097	2	31	5	2018-05-31	3	20	3	-99	144	38	12	15	1	1		2	5	3	-99	-99	-99	-99	2	6	2014	2014-06-01	10	2014	2014-10-01	2	5	1	10000	1	1	1	1	1	1	1	1	1	0	NA	0	-99	NA	-99
1096	1098	2	31	5	2018-05-31	3	20	1	-99	246	41	10	57	1	1		2	4	3	-99	-99	-99	-99	4	9	2014	2014-09-01	6	2015	2015-06-01	1	2	1	5500	1	1	0	1	0	1	1	1	0	0	NA	0	-99	NA	-99
1097	1099	2	30	5	2018-05-30	1	20	2	-99	219	62	12	28	4	1		2	3	2	-99	-99	-99	-99	4	8	2014	2014-08-01	9	2014	2014-09-01	1	3	0	3500	1	1	1	1	1	1	1	1	1	0	NA	1	0	1	6
1098	1100	2	30	5	2018-05-30	1	20	3	-99	764	80	13	42	4	1		2	1	3	-99	-99	-99	-99	1	7	2014	2014-07-01	12	2017	2017-12-01	2	4	1	9600	1	1	0	1	0	1	1	1	0	0	NA	1	0	1	6
1099	1101	2	30	5	2018-05-30	1	20	1	-99	138	34	13	5	4	1		2	5	1	-99	-99	-99	-99	1	5	2014	2014-05-01	7	2017	2017-07-01	1	3	1	3000	1	0	NA	0	NA	1	0	1	0	0	NA	0	-99	NA	-99
1100	1102	2	30	5	2018-05-30	1	20	1	-99	570	36	14	55	4	1		2	3	3	-99	-99	-99	-99	1	11	2014	2014-11-01	11	2014	2014-11-01	1	5	2	5600	1	0	NA	1	0	1	1	1	1	0	NA	0	-99	NA	-99
1101	1103	2	30	5	2018-05-30	3	20	1	-99	361	61	11	44	1	1		2	3	1	-99	-99	-99	-99	4	2	2014	2014-02-01	2	2014	2014-02-01	1	2	0	5800	1	0	NA	0	NA	1	0	0	NA	0	NA	0	-99	NA	-99
1102	1104	2	30	5	2018-05-30	3	20	1	-99	119	30	13	25	1	1		2	3	1	-99	-99	-99	-99	4	5	2014	2014-05-01	5	2014	2014-05-01	1	2	1	4000	1	1	0	1	0	1	1	1	1	0	NA	0	-99	NA	-99
1103	1105	2	30	5	2018-05-30	3	20	1	-99	312	78	15	1	1	1		1	5	1	-99	-99	-99	-99	4	11	2014	2014-11-01	11	2014	2014-11-01	1	1	0	4100	1	0	NA	1	1	1	1	1	1	0	NA	0	-99	NA	-99
1104	1106	2	30	5	2018-05-30	3	20	2	-99	499	37	16	33	1	1		2	3	3	-99	-99	-99	-99	2	10	2014	2014-10-01	5	2015	2015-05-01	2	4	1	NA	1	1	0	1	1	1	1	1	1	0	NA	0	-99	NA	-99
1105	1107	2	30	5	2018-05-30	3	20	1	-99	671	61	17	31	1	1		2	3	2	-99	-99	-99	-99	4	11	2014	2014-11-01	11	2014	2014-11-01	1	4	2	7800	1	0	NA	1	1	1	1	1	1	0	NA	1	0	1	9
1106	1108	2	30	5	2018-05-30	3	20	2	-99	599	57	18	50	1	1		1	2	3	-99	-99	-99	-99	3	2	2015	2015-02-01	2	2015	2015-02-01	1	2	0	7500	1	0	NA	1	1	1	1	1	1	0	NA	0	-99	NA	-99
1107	1109	2	29	5	2018-05-29	3	20	2	-99	428	33	16	0	4	1		1	5	1	-99	-99	-99	-99	1	6	2014	2014-06-01	6	2014	2014-06-01	1	3	0	1360	0	NA	NA	NA	NA	NA	NA	NA	NA	NA	NA	0	-99	NA	-99
1108	1110	2	29	5	2018-05-29	3	20	2	-99	667	69	15	17	4	1		2	5	1	-99	-99	-99	-99	3	2	2014	2014-02-01	2	2014	2014-02-01	1	2	0	4000	1	1	0	1	1	1	1	1	1	0	NA	1	1	1	3
1109	1111	2	29	5	2018-05-29	3	20	1	-99	134	73	14	15	4	1		1	3	3	-99	-99	-99	-99	3	10	2014	2014-10-01	10	2014	2014-10-01	1	4	0	8000	1	1	0	1	1	1	1	1	1	0	NA	1	0	1	6
1110	1112	2	29	5	2018-05-29	3	20	2	-99	234	68	13	30	4	1		2	3	3	-99	-99	-99	-99	3	5	2014	2014-05-01	5	2014	2014-05-01	1	2	0	4800	1	0	NA	0	NA	1	1	1	1	0	NA	1	1	2	-99
1111	1113	2	29	5	2018-05-29	3	20	1	-99	70	35	12	44	4	1		1	2	3	-99	-99	-99	-99	2	12	2014	2014-12-01	9	2017	2017-09-01	1	4	1	4200	1	0	NA	1	1	1	1	1	1	0	NA	0	-99	NA	-99
1112	1114	2	2	6	2018-06-02	1	20	1	-99	438	34	18	45	1	1		2	3	4	-99	-99	-99	-99	3	1	2015	2015-01-01	9	2017	2017-09-01	2	4	1	8000	1	0	NA	0	NA	1	1	1	1	1	1	0	-99	NA	-99
1113	1115	2	2	6	2018-06-02	1	20	2	-99	382	37	18	25	1	1		2	3	4	-99	-99	-99	-99	4	8	2014	2014-08-01	1	2015	2015-01-01	2	8	1	13000	1	1	1	1	1	1	1	1	1	1	1	0	-99	NA	-99
1114	1116	2	2	6	2018-06-02	1	20	1	-99	351	45	18	3	1	1		2	3	4	-99	-99	-99	-99	3	7	2014	2014-07-01	1	2015	2015-01-01	1	4	0	6000	1	1	1	1	1	1	1	1	1	0	NA	0	-99	NA	-99
1115	1117	2	2	6	2018-06-02	1	20	1	-99	423	40	17	28	1	1		2	5	4	-99	-99	-99	-99	3	7	2014	2014-07-01	1	2015	2015-01-01	1	4	0	5000	1	1	1	1	1	1	1	1	1	0	NA	0	-99	NA	-99
1116	1118	2	2	6	2018-06-02	1	20	1	-99	3	37	17	4	1	1		2	3	4	-99	-99	-99	-99	1	8	2014	2014-08-01	11	2016	2016-11-01	1	2	0	3500	1	1	1	1	1	1	1	0	NA	0	NA	0	-99	NA	-99
1117	1119	2	2	6	2018-06-02	1	20	3	-99	9	33	16	25	1	1		2	5	4	-99	-99	-99	-99	1	8	2014	2014-08-01	1	2015	2015-01-01	1	5	0	5000	1	0	NA	1	1	1	1	1	0	0	NA	0	-99	NA	-99
1118	1120	2	2	6	2018-06-02	1	20	1	-99	256	70	15	43	1	1		2	3	4	-99	-99	-99	-99	2	7	2014	2014-07-01	1	2015	2015-01-01	1	4	0	5500	1	1	1	1	1	1	1	1	1	0	NA	0	-99	NA	-99
1119	1121	2	2	6	2018-06-02	1	20	2	-99	118	65	13	58	1	1		2	5	4	-99	-99	-99	-99	3	8	2014	2014-08-01	8	2016	2016-08-01	1	2	0	5000	1	0	NA	1	1	1	1	0	NA	0	NA	1	0	1	6
1120	1122	2	2	6	2018-06-02	1	20	1	-99	115	55	13	18	1	1		2	2	4	-99	-99	-99	-99	3	10	2015	2015-10-01	4	2016	2016-04-01	1	2	0	2300	1	1	0	1	0	1	0	1	0	0	NA	0	-99	NA	-99
1121	1123	2	2	6	2018-06-02	1	20	1	-99	233	39	12	33	1	4	neighbor	1	1	4	-99	-99	-99	-99	2	12	2014	2014-12-01	1	2015	2015-01-01	1	1	0	NA	1	1	0	1	0	1	0	1	0	1	0	0	-99	NA	-99
1122	1124	2	2	6	2018-06-02	1	20	1	-99	239	37	12	55	1	1		2	2	4	-99	-99	-99	-99	2	8	2014	2014-08-01	1	2015	2015-01-01	2	3	0	5200	1	1	1	1	0	1	1	1	1	0	NA	0	-99	NA	-99
1123	1125	2	1	6	2018-06-01	3	20	2	-99	249	33	18	10	1	1		2	5	3	-99	-99	-99	-99	2	7	2014	2014-07-01	7	2014	2014-07-01	1	2	2	25000	1	0	NA	0	NA	1	0	0	NA	0	NA	0	-99	NA	-99
1124	1126	2	1	6	2018-06-01	3	20	3	-99	305	66	17	3	1	1		2	3	3	-99	-99	-99	-99	4	8	2014	2014-08-01	8	2014	2014-08-01	1	3	2	NA	1	0	NA	0	NA	1	0	0	NA	0	NA	0	-99	NA	-99
1125	1127	2	1	6	2018-06-01	3	20	2	-99	152	47	14	41	1	1		1	5	3	-99	-99	-99	-99	1	9	2014	2014-09-01	9	2014	2014-09-01	1	2	2	30000	1	1	0	1	0	1	0	1	0	0	NA	0	-99	NA	-99
1126	1128	2	1	6	2018-06-01	3	20	1	-99	36	67	13	25	1	1		2	5	3	-99	-99	-99	-99	1	8	2014	2014-08-01	8	2014	2014-08-01	1	3	1	8000	1	0	NA	1	1	1	1	1	1	0	NA	0	-99	NA	-99
1127	1129	2	1	6	2018-06-01	3	20	2	-99	207	43	11	40	1	1		2	2	3	-99	-99	-99	-99	4	7	2014	2014-07-01	7	2014	2014-07-01	1	2	2	7000	1	0	NA	0	NA	1	0	0	NA	0	NA	0	-99	NA	-99
1128	1130	2	1	6	2018-06-01	3	20	2	-99	251	38	10	11	1	1		1	5	3	-99	-99	-99	-99	1	6	2014	2014-06-01	9	2015	2015-09-01	2	4	1	8000	1	0	NA	1	0	1	1	1	1	0	NA	0	-99	NA	-99
1129	1131	2	1	6	2018-06-01	3	20	1	-99	48	38	19	15	1	1		2	5	3	-99	-99	-99	-99	3	1	2014	2014-01-01	5	2015	2015-05-01	4	3	1	NA	1	1	0	1	0	1	0	1	0	0	NA	0	-99	NA	-99
1130	1132	2	5	6	2018-06-05	3	20	2	-99	367	55	19	3	1	1		1	4	3	-99	-99	-99	-99	3	7	2014	2014-07-01	1	2015	2015-01-01	2	2	0	8000	1	0	NA	1	0	1	0	1	0	0	NA	0	-99	NA	-99
1131	1133	2	5	6	2018-06-05	3	20	2	-99	47	50	16	25	1	1		2	5	3	-99	-99	-99	-99	1	1	2016	2016-01-01	1	2016	2016-01-01	1	4	1	10000	1	0	NA	1	1	1	0	0	NA	0	NA	1	1	2	-99
1132	1134	2	5	6	2018-06-05	3	20	1	-99	101	33	12	43	1	1		2	5	3	-99	-99	-99	-99	4	11	2014	2014-11-01	11	2014	2014-11-01	1	2	1	6000	1	0	NA	0	NA	1	0	1	0	0	NA	0	-99	NA	-99
1133	1135	2	5	6	2018-06-05	3	20	2	-99	38	72	11	25	1	1		2	5	3	-99	-99	-99	-99	3	9	2014	2014-09-01	12	2014	2014-12-01	1	2	0	4000	1	1	0	1	1	1	1	1	1	0	NA	0	-99	NA	-99
1134	1136	2	5	6	2018-06-05	3	20	2	-99	412	54	10	3	1	1		2	2	3	-99	-99	-99	-99	3	6	2014	2014-06-01	1	2015	2015-01-01	2	2	0	5000	1	0	NA	1	0	1	0	1	0	0	NA	1	0	1	6
1135	1137	2	9	6	2018-06-09	1	20	1	-99	258	32	17	51	2	1		2	2	2	-99	-99	-99	-99	3	12	2014	2014-12-01	12	2014	2014-12-01	1	1	0	999	0	NA	NA	NA	NA	NA	NA	NA	NA	NA	NA	0	-99	NA	-99
1136	1138	2	4	6	2018-06-04	1	20	1	-99	320	33	16	42	2	1		2	2	3	-99	-99	-99	-99	4	2	2015	2015-02-01	6	2017	2017-06-01	2	2	0	1000	1	0	NA	0	NA	1	0	1	0	0	NA	0	-99	NA	-99
1137	1139	2	4	6	2018-06-04	1	20	1	-99	383	77	14	45	2	1		2	3	3	-99	-99	-99	-99	4	6	2014	2014-06-01	8	2016	2016-08-01	3	2	0	3500	1	1	1	1	1	1	1	1	1	0	NA	0	-99	NA	-99
1138	1140	2	4	6	2018-06-04	1	20	1	-99	377	30	13	12	2	1		1	5	2	-99	-99	-99	-99	2	9	2014	2014-09-01	9	2014	2014-09-01	1	1	1	4300	0	NA	NA	NA	NA	NA	NA	NA	NA	NA	NA	0	-99	NA	-99
1139	1141	2	4	6	2018-06-04	1	20	2	-99	431	41	11	58	2	1		2	3	3	-99	-99	-99	-99	3	3	2015	2015-03-01	6	2017	2017-06-01	1	3	0	7000	0	NA	NA	NA	NA	NA	NA	NA	NA	NA	NA	0	-99	NA	-99
1140	1142	2	3	6	2018-06-03	1	20	2	-99	315	43	19	34	1	1		1	5	3	-99	-99	-99	-99	1	7	2014	2014-07-01	6	2018	2018-06-01	1	4	1	7000	1	1	0	0	NA	1	0	1	0	0	NA	0	-99	NA	-99
1141	1143	2	3	6	2018-06-03	1	20	1	-99	432	30	18	48	1	1		1	4	3	-99	-99	-99	-99	1	6	2014	2014-06-01	9	2017	2017-09-01	1	1	1	5000	0	NA	NA	NA	NA	NA	NA	NA	NA	NA	NA	0	-99	NA	-99
1142	1144	2	3	6	2018-06-03	1	20	1	-99	127	44	14	24	1	1		2	3	2	-99	-99	-99	-99	1	9	2014	2014-09-01	9	2014	2014-09-01	1	4	2	NA	0	NA	NA	NA	NA	NA	NA	NA	NA	NA	NA	0	-99	NA	-99
1143	1145	2	3	6	2018-06-03	1	20	1	-99	120	47	12	7	1	1		2	5	3	-99	-99	-99	-99	1	8	2014	2014-08-01	9	2014	2014-09-01	1	4	1	12000	0	NA	NA	NA	NA	NA	NA	NA	NA	NA	NA	0	-99	NA	-99
1144	1146	2	3	6	2018-06-03	1	20	3	-99	111	59	17	24	1	1		2	2	2	-99	-99	-99	-99	2	7	2014	2014-07-01	7	2014	2014-07-01	1	4	0	NA	1	0	NA	1	1	1	1	1	1	0	NA	1	0	1	6
1145	1147	2	3	6	2018-06-03	1	20	3	-99	106	48	15	26	1	1		1	5	2	-99	-99	-99	-99	4	9	2014	2014-09-01	9	2014	2014-09-01	1	5	1	NA	0	NA	NA	NA	NA	NA	NA	NA	NA	NA	NA	0	-99	NA	-99
1146	1148	2	2	6	2018-06-02	3	20	1	-99	254	37	12	54	3	1		2	3	3	-99	-99	-99	-99	4	8	2014	2014-08-01	8	2015	2015-08-01	1	2	0	2100	1	1	0	1	0	1	1	1	1	0	NA	0	-99	NA	-99
1147	1149	2	2	6	2018-06-02	3	20	1	-99	142	37	12	17	2	1		2	5	3	-99	-99	-99	-99	4	6	2014	2014-06-01	6	2015	2015-06-01	3	3	0	5000	1	0	NA	0	NA	1	0	1	0	0	NA	1	1	2	-99
1148	1150	2	2	6	2018-06-02	3	20	1	-99	125	31	10	45	1	1		2	3	2	-99	-99	-99	-99	3	7	2014	2014-07-01	7	2014	2014-07-01	1	4	3	7000	1	1	0	0	NA	1	0	1	0	0	NA	0	-99	NA	-99
1149	1151	2	4	6	2018-06-04	3	20	2	-99	157	69	16	11	2	1		2	3	3	-99	-99	-99	-99	4	6	2014	2014-06-01	7	2014	2014-07-01	1	2	0	NA	1	0	NA	0	NA	1	1	1	1	0	NA	0	-99	NA	-99
1150	1152	2	4	6	2018-06-04	3	20	2	-99	91	43	15	25	2	1		2	2	3	-99	-99	-99	-99	2	4	2016	2016-04-01	11	2017	2017-11-01	2	3	0	5300	0	NA	NA	NA	NA	NA	NA	NA	NA	NA	NA	0	-99	NA	-99
1151	1153	2	4	6	2018-06-04	3	20	1	-99	414	31	10	23	1	1		1	2	3	-99	-99	-99	-99	3	2	2015	2015-02-01	11	2016	2016-11-01	1	3	1	4500	0	NA	NA	NA	NA	NA	NA	NA	NA	NA	NA	0	-99	NA	-99
1152	1154	2	3	6	2018-06-03	3	20	1	-99	81	67	12	27	2	1		1	5	3	-99	-99	-99	-99	2	6	2014	2014-06-01	6	2014	2014-06-01	1	1	0	3000	1	1	0	1	1	1	1	1	1	0	NA	0	-99	NA	-99
1153	1155	2	3	6	2018-06-03	3	20	2	-99	51	34	10	15	2	1		2	5	3	-99	-99	-99	-99	4	6	2014	2014-06-01	9	2014	2014-09-01	2	4	1	7000	1	1	0	1	0	1	1	1	1	0	NA	0	-99	NA	-99
1154	1156	2	2	6	2018-06-02	3	20	2	-99	355	35	16	54	2	1		1	3	3	-99	-99	-99	-99	4	8	2014	2014-08-01	8	2016	2016-08-01	2	4	1	8000	1	0	NA	0	NA	1	0	1	0	0	NA	0	-99	NA	-99
1155	1157	2	2	6	2018-06-02	3	20	2	-99	443	41	16	17	2	1		1	2	3	-99	-99	-99	-99	4	8	2014	2014-08-01	8	2014	2014-08-01	1	4	2	8500	1	0	NA	0	NA	1	1	1	1	0	NA	0	-99	NA	-99
1156	1158	2	2	6	2018-06-02	3	20	2	-99	53	38	15	34	2	1		2	3	3	-99	-99	-99	-99	4	7	2014	2014-07-01	3	2015	2015-03-01	2	4	2	7000	1	0	NA	0	NA	1	0	1	0	0	NA	0	-99	NA	-99
1157	1159	2	4	6	2018-06-04	3	20	1	-99	130	72	17	8	2	1		2	2	5	-99	-99	-99	-99	2	6	2014	2014-06-01	2	2015	2015-02-01	1	1	0	1000	1	0	NA	1	0	1	1	1	0	0	NA	0	-99	NA	-99
1158	1160	2	4	6	2018-06-04	2	20	1	-99	240	37	17	37	2	1		2	3	4	-99	-99	-99	-99	3	7	2014	2014-07-01	1	2016	2016-01-01	1	5	0	10000	1	1	0	1	4	1	3	1	3	0	NA	1	0	1	6
1159	1161	2	4	6	2018-06-04	2	20	2	-99	485	38	17	7	2	1		2	3	4	-99	-99	-99	-99	4	7	2014	2014-07-01	8	2016	2016-08-01	1	4	0	6000	1	1	0	1	0	1	1	1	1	0	NA	0	-99	NA	-99
1160	1162	2	4	6	2018-06-04	2	20	2	-99	789	64	15	56	2	1		2	3	4	-99	-99	-99	-99	2	10	2014	2014-10-01	10	2014	2014-10-01	1	2	0	7000	1	1	0	1	3	1	3	1	3	0	NA	1	1	1	6
1161	1163	2	4	6	2018-06-04	2	20	1	-99	447	61	15	10	2	1		2	5	4	-99	-99	-99	-99	4	7	2014	2014-07-01	8	2016	2016-08-01	2	1	0	8500	1	1	1	1	3	1	0	1	0	1	0	1	0	1	6
1162	1164	2	4	6	2018-06-04	2	20	3	-99	281	55	13	40	2	1		1	2	3	-99	-99	-99	-99	4	6	2014	2014-06-01	4	2016	2016-04-01	1	3	1	6000	1	1	0	1	0	1	0	1	0	0	NA	0	-99	NA	-99
1163	1165	2	4	6	2018-06-04	2	20	1	-99	416	38	12	34	2	1		2	2	3	-99	-99	-99	-99	4	8	2014	2014-08-01	2	2016	2016-02-01	2	2	0	6000	1	1	0	1	2	1	2	1	2	0	NA	0	-99	NA	-99
1164	1166	2	3	6	2018-06-03	2	20	1	-99	645	31	19	10	1	1		2	2	3	-99	-99	-99	-99	3	7	2014	2014-07-01	4	2018	2018-04-01	2	5	1	8000	1	1	0	1	1	1	1	1	1	0	NA	0	-99	NA	-99
1165	1167	2	3	6	2018-06-03	2	20	2	-99	604	37	17	49	1	1		2	5	3	-99	-99	-99	-99	2	6	2014	2014-06-01	10	2014	2014-10-01	1	4	2	7000	0	NA	NA	NA	NA	NA	NA	NA	NA	NA	NA	0	-99	NA	-99
1166	1168	2	3	6	2018-06-03	2	20	1	-99	339	46	15	43	1	1		2	3	4	-99	-99	-99	-99	3	8	2014	2014-08-01	4	2015	2015-04-01	2	2	1	2400	1	1	0	1	1	1	1	1	1	0	NA	0	-99	NA	-99
1167	1169	2	3	6	2018-06-03	2	20	2	-99	181	44	12	48	1	1		2	3	4	-99	-99	-99	-99	1	7	2014	2014-07-01	8	2016	2016-08-01	2	4	1	7500	1	1	0	1	0	1	0	1	0	0	NA	0	-99	NA	-99
1168	1170	2	3	6	2018-06-03	2	20	1	-99	135	54	12	0	1	1		2	5	4	-99	-99	-99	-99	2	7	2014	2014-07-01	7	2015	2015-07-01	2	2	0	9000	1	1	0	1	0	1	3	1	3	0	NA	1	1	1	6
1169	1171	2	3	6	2018-06-03	2	20	1	-99	84	53	14	45	1	1		2	3	4	-99	-99	-99	-99	4	4	2014	2014-04-01	3	2015	2015-03-01	1	2	1	5000	1	1	0	1	2	1	2	1	2	0	NA	0	-99	NA	-99
1170	1172	2	2	6	2018-06-02	2	20	2	-99	89	34	17	56	1	1		2	5	4	-99	-99	-99	-99	3	4	2015	2015-04-01	10	2017	2017-10-01	2	4	0	6000	1	1	0	1	3	1	3	1	3	0	NA	0	-99	NA	-99
1171	1173	2	2	6	2018-06-02	2	20	3	-99	29	40	17	10	1	1		2	2	4	-99	-99	-99	-99	4	6	2014	2014-06-01	1	2015	2015-01-01	1	5	1	7000	1	1	0	1	3	1	3	1	3	0	NA	0	-99	NA	-99
1172	1174	2	2	6	2018-06-02	2	20	2	-99	235	48	14	4	1	1		1	5	4	-99	-99	-99	-99	3	9	2014	2014-09-01	1	2015	2015-01-01	2	4	1	9500	1	1	0	1	3	1	3	1	3	0	NA	0	-99	NA	-99
1173	1175	2	2	6	2018-06-02	2	20	2	-99	30	36	13	15	1	1		2	5	4	-99	-99	-99	-99	3	2	2015	2015-02-01	4	2015	2015-04-01	2	3	0	4000	1	0	NA	1	2	1	2	1	2	0	NA	0	-99	NA	-99
1174	1176	2	2	6	2018-06-02	2	20	3	-99	195	52	12	40	1	1		1	2	4	-99	-99	-99	-99	2	7	2014	2014-07-01	6	2015	2015-06-01	2	5	0	NA	1	1	0	1	3	1	3	1	3	0	NA	0	-99	NA	-99
1175	1177	2	2	6	2018-06-02	2	20	4	-99	442	50	12	4	1	1		2	5	4	-99	-99	-99	-99	1	7	2014	2014-07-01	1	2015	2015-01-01	2	4	1	5000	1	1	0	1	1	1	3	1	3	0	NA	0	-99	NA	-99
1176	1178	2	31	5	2018-05-31	1	20	1	-99	384	54	16	7	3	1		2	3	3	-99	-99	-99	-99	3	8	2014	2014-08-01	9	2017	2017-09-01	4	2	1	NA	0	NA	NA	NA	NA	NA	NA	NA	NA	NA	NA	0	-99	NA	-99
1177	1179	2	1	6	2018-06-01	1	20	1	-99	110	31	16	12	4	1		2	5	2	-99	-99	-99	-99	3	5	2014	2014-05-01	11	2017	2017-11-01	4	3	0	2800	1	0	NA	1	2	1	2	0	NA	0	NA	0	-99	NA	-99
1178	1180	2	1	6	2018-06-01	1	20	2	-99	12	31	13	22	3	1		2	5	3	-99	-99	-99	-99	4	8	2014	2014-08-01	11	2016	2016-11-01	1	5	2	10000	1	1	2	0	NA	1	2	0	NA	0	NA	0	-99	NA	-99
1179	1181	2	1	6	2018-06-01	1	20	2	-99	578	30	14	31	1	1		1	2	3	-99	-99	-99	-99	4	9	2014	2014-09-01	11	2017	2017-11-01	2	5	2	11500	1	1	0	1	0	1	0	1	0	1	0	0	-99	NA	-99
1180	1182	2	11	6	2018-06-11	1	20	1	-99	420	54	15	31	3	1		2	2	3	-99	-99	-99	-99	4	9	2014	2014-09-01	12	2017	2017-12-01	1	1	0	2300	1	1	1	0	NA	1	3	1	3	0	NA	0	-99	NA	-99
1181	1183	2	26	5	2018-05-26	1	21	2	-99	2	65	9	40	1	1		2	3	4	-99	-99	-99	-99	3	6	2014	2014-06-01	10	2016	2016-10-01	1	3	0	3500	1	1	1	1	0	1	1	1	0	0	NA	1	0	1	6
1182	1184	2	26	5	2018-05-26	1	21	3	-99	5	43	10	55	1	1		2	5	1	-99	-99	-99	-99	3	7	2014	2014-07-01	2	2016	2016-02-01	1	6	2	10000	0	NA	NA	NA	NA	NA	NA	NA	NA	NA	NA	0	-99	NA	-99
1183	1185	2	26	5	2018-05-26	1	21	1	-99	13	31	14	15	1	1		2	5	3	-99	-99	-99	-99	3	8	2014	2014-08-01	10	2017	2017-10-01	1	1	1	3700	1	0	NA	0	NA	1	1	1	1	0	NA	0	-99	NA	-99
1184	1186	2	26	5	2018-05-26	1	21	2	-99	28	34	16	10	1	1		2	5	3	-99	-99	-99	-99	1	6	2014	2014-06-01	6	2016	2016-06-01	3	4	2	8000	1	0	NA	0	NA	1	1	1	1	0	NA	0	-99	NA	-99
1185	1187	2	28	5	2018-05-28	1	21	2	-99	34	44	10	0	1	1		1	3	4	-99	-99	-99	-99	1	7	2014	2014-07-01	10	2016	2016-10-01	1	4	1	9700	1	0	NA	1	0	1	1	1	1	0	NA	0	-99	NA	-99
1186	1188	2	29	5	2018-05-29	1	21	2	-99	22	38	17	0	1	1		1	5	3	-99	-99	-99	-99	3	9	2014	2014-09-01	10	2017	2017-10-01	1	3	2	6000	1	0	NA	0	NA	1	0	1	0	0	NA	0	-99	NA	-99
1187	1189	2	29	5	2018-05-29	1	21	2	-99	92	43	16	0	1	1		1	5	1	-99	-99	-99	-99	3	9	2014	2014-09-01	3	2018	2018-03-01	1	6	1	12000	1	0	NA	0	NA	1	1	1	1	0	NA	0	-99	NA	-99
1188	1190	2	29	5	2018-05-29	1	21	2	-99	83	56	14	5	1	1		2	5	4	-99	-99	-99	-99	3	7	2014	2014-07-01	9	2014	2014-09-01	2	2	0	NA	1	0	NA	0	NA	1	1	1	1	0	NA	0	-99	NA	-99
1189	1191	2	29	5	2018-05-29	1	21	2	-99	68	48	11	0	1	1		2	3	4	-99	-99	-99	-99	4	9	2014	2014-09-01	9	2014	2014-09-01	1	2	2	6000	1	0	NA	0	NA	1	1	1	1	0	NA	1	1	1	6
1190	1192	2	29	5	2018-05-29	1	21	1	-99	60	52	10	10	1	1		2	3	4	-99	-99	-99	-99	3	7	2014	2014-07-01	7	2014	2014-07-01	1	5	2	8100	1	1	0	0	NA	1	1	1	1	0	NA	1	0	1	6
1191	1193	2	29	5	2018-05-29	1	21	2	-99	56	37	9	20	1	1		2	2	4	-99	-99	-99	-99	3	8	2014	2014-08-01	7	2017	2017-07-01	1	2	2	4000	1	0	NA	0	NA	1	1	1	1	0	NA	0	-99	NA	-99
1192	1194	2	28	5	2018-05-28	1	21	2	-99	48	42	16	35	1	1		2	5	4	-99	-99	-99	-99	4	8	2014	2014-08-01	7	2017	2017-07-01	1	4	2	12000	1	0	NA	0	NA	1	1	1	1	0	NA	0	-99	NA	-99
1193	1195	2	28	5	2018-05-28	1	21	3	-99	40	53	14	20	4	1		1	3	3	-99	-99	-99	-99	5	2	2016	2016-02-01	2	2017	2017-02-01	1	6	2	10000	1	0	NA	0	NA	1	1	1	1	0	NA	0	-99	NA	-99
1194	1196	2	28	5	2018-05-28	1	21	2	-99	38	33	10	35	1	1		2	3	4	-99	-99	-99	-99	1	7	2014	2014-07-01	8	2016	2016-08-01	8	4	1	NA	1	0	NA	1	0	0	NA	0	NA	0	NA	0	-99	NA	-99
1195	1197	2	26	5	2018-05-26	1	22	2	-99	1	35	16	0	3	1		2	3	3	-99	-99	-99	-99	3	7	2015	2015-07-01	7	2015	2015-07-01	1	5	2	8000	0	NA	NA	NA	NA	NA	NA	NA	NA	NA	NA	0	-99	NA	-99
1196	1198	2	27	5	2018-05-27	1	22	1	-99	3	43	14	0	2	1		2	5	2	-99	-99	-99	-99	2	4	2014	2014-04-01	4	2014	2014-04-01	1	3	1	4000	0	NA	NA	NA	NA	NA	NA	NA	NA	NA	NA	0	-99	NA	-99
1197	1199	2	27	5	2018-05-27	1	22	3	-99	20	49	16	0	2	1		2	4	2	-99	-99	-99	-99	2	7	2014	2014-07-01	7	2014	2014-07-01	1	3	2	8000	0	NA	NA	NA	NA	NA	NA	NA	NA	NA	NA	0	-99	NA	-99
1198	1200	2	2	6	2018-06-02	1	22	1	-99	11	49	10	0	1	1		1	5	2	-99	-99	-99	-99	3	9	2015	2015-09-01	9	2015	2015-09-01	1	1	1	7000	0	NA	NA	NA	NA	NA	NA	NA	NA	NA	NA	0	-99	NA	-99
1199	1201	2	2	6	2018-06-02	1	22	1	-99	5	36	14	0	3	1		2	5	3	-99	-99	-99	-99	3	7	2014	2014-07-01	7	2014	2014-07-01	1	1	1	4500	0	NA	NA	NA	NA	NA	NA	NA	NA	NA	NA	0	-99	NA	-99
1200	1202	2	2	6	2018-06-02	1	22	3	-99	15	65	16	30	2	1		2	5	3	-99	-99	-99	-99	3	7	2014	2014-07-01	7	2014	2014-07-01	1	3	2	7200	0	NA	NA	NA	NA	NA	NA	NA	NA	NA	NA	0	-99	NA	-99
1201	1203	2	2	6	2018-06-02	1	22	1	-99	18	35	17	50	1	1		2	5	1	-99	-99	-99	-99	4	9	2014	2014-09-01	9	2014	2014-09-01	1	4	1	3600	0	NA	NA	NA	NA	NA	NA	NA	NA	NA	NA	0	-99	NA	-99
1202	1204	2	5	6	2018-06-05	1	23	2	-99	4	30	14	36	1	1		2	5	3	-99	-99	-99	-99	3	7	2014	2014-07-01	8	2015	2015-08-01	2	4	1	8000	1	0	NA	0	NA	1	0	1	0	0	NA	0	-99	NA	-99
1203	1205	2	5	6	2018-06-05	1	23	2	-99	7	60	13	0	1	1		2	5	3	-99	-99	-99	-99	2	8	2014	2014-08-01	6	2017	2017-06-01	3	2	1	9000	0	NA	NA	NA	NA	NA	NA	NA	NA	NA	NA	1	0	1	1
1204	1206	2	6	6	2018-06-06	1	23	2	-99	51	44	13	10	1	1		1	3	3	-99	-99	-99	-99	2	6	2014	2014-06-01	6	2014	2014-06-01	1	3	2	20000	0	NA	NA	NA	NA	NA	NA	NA	NA	NA	NA	0	-99	NA	-99
1205	1207	2	4	6	2018-06-04	1	23	2	-99	11	42	19	7	2	1		1	3	3	-99	-99	-99	-99	3	7	2014	2014-07-01	5	2017	2017-05-01	3	4	2	10000	0	NA	NA	NA	NA	NA	NA	NA	NA	NA	NA	0	-99	NA	-99
1206	1208	2	4	6	2018-06-04	1	23	2	-99	18	41	16	6	2	1		2	5	1	-99	-99	-99	-99	4	6	2015	2015-06-01	6	2015	2015-06-01	1	5	0	7800	0	NA	NA	NA	NA	NA	NA	NA	NA	NA	NA	0	-99	NA	-99
1207	1209	2	5	6	2018-06-05	1	23	2	-99	23	56	14	15	1	1		1	5	1	-99	-99	-99	-99	3	12	2014	2014-12-01	12	2014	2014-12-01	1	2	2	8000	0	NA	NA	NA	NA	NA	NA	NA	NA	NA	NA	1	1	1	6
1208	1210	2	5	6	2018-06-05	1	23	2	-99	24	71	11	45	1	1		1	5	3	-99	-99	-99	-99	4	6	2014	2014-06-01	1	2015	2015-01-01	2	2	0	5900	0	NA	NA	NA	NA	NA	NA	NA	NA	NA	NA	0	-99	NA	-99
1209	1211	2	5	6	2018-06-05	1	23	4	-99	35	65	15	40	1	1		2	3	3	-99	-99	-99	-99	3	6	2014	2014-06-01	2	2017	2017-02-01	4	4	1	8500	0	NA	NA	NA	NA	NA	NA	NA	NA	NA	NA	1	0	1	1
1210	1212	2	6	6	2018-06-06	1	23	1	-99	41	65	11	20	1	1		2	5	3	-99	-99	-99	-99	1	6	2014	2014-06-01	11	2015	2015-11-01	1	2	0	4000	0	NA	NA	NA	NA	NA	NA	NA	NA	NA	NA	1	0	1	6
1211	1213	2	5	6	2018-06-05	1	23	4	-99	43	39	11	18	1	1		2	3	3	-99	-99	-99	-99	1	6	2014	2014-06-01	6	2015	2015-06-01	3	6	2	1000	1	1	0	0	NA	1	0	1	0	0	NA	0	-99	NA	-99
1212	1214	2	4	6	2018-06-04	1	23	2	-99	49	58	11	26	4	1		2	3	3	-99	-99	-99	-99	4	8	2016	2016-08-01	8	2016	2016-08-01	1	4	1	NA	1	0	NA	0	NA	1	0	1	0	0	NA	1	1	3	-99
1213	1215	2	6	6	2018-06-06	1	23	2	-99	57	34	14	33	1	1		2	3	3	-99	-99	-99	-99	3	8	2017	2017-08-01	8	2017	2017-08-01	1	4	1	8000	0	NA	NA	NA	NA	NA	NA	NA	NA	NA	NA	0	-99	NA	-99
1214	1216	2	6	6	2018-06-06	1	23	2	-99	59	40	17	3	1	1		2	3	3	-99	-99	-99	-99	4	7	2014	2014-07-01	1	2018	2018-01-01	6	3	0	1300	0	NA	NA	NA	NA	NA	NA	NA	NA	NA	NA	0	-99	NA	-99
1215	1217	2	25	5	2018-05-25	1	24	2	-99	2	42	16	30	1	1		2	3	3	-99	-99	-99	-99	4	6	2014	2014-06-01	11	2015	2015-11-01	1	9	4	10000	1	1	0	1	0	1	1	1	1	0	NA	0	-99	NA	-99
1216	1218	2	28	5	2018-05-28	1	24	3	-99	7	48	14	0	1	1		2	3	3	-99	-99	-99	-99	4	6	2014	2014-06-01	6	2014	2014-06-01	1	5	0	5600	1	1	0	0	NA	1	0	1	0	0	NA	0	-99	NA	-99
1217	1219	2	25	5	2018-05-25	1	24	2	-99	4	55	18	15	1	1		2	5	4	-99	-99	-99	-99	4	7	2014	2014-07-01	8	2014	2014-08-01	1	3	2	5000	1	1	0	0	NA	1	2	1	0	0	NA	0	-99	NA	-99
1218	1220	2	28	5	2018-05-28	1	24	3	-99	6	67	16	0	1	1		1	5	3	-99	-99	-99	-99	2	11	2014	2014-11-01	8	2015	2015-08-01	1	5	2	16000	0	NA	NA	NA	NA	NA	NA	NA	NA	NA	NA	1	0	1	6
1219	1221	2	28	5	2018-05-28	1	24	2	-99	5	31	18	0	1	1		1	5	2	-99	-99	-99	-99	3	9	2014	2014-09-01	9	2014	2014-09-01	1	3	1	5000	0	NA	NA	NA	NA	NA	NA	NA	NA	NA	NA	0	-99	NA	-99
1220	1222	2	26	5	2018-05-26	1	25	2	-99	10	34	14	30	1	1		1	5	3	-99	-99	-99	-99	3	8	2014	2014-08-01	6	2016	2016-06-01	1	2	2	13200	1	1	0	0	NA	1	0	0	NA	0	NA	0	-99	NA	-99
1221	1223	2	26	5	2018-05-26	1	25	2	-99	8	45	16	40	1	1		2	5	3	-99	-99	-99	-99	3	7	2014	2014-07-01	5	2016	2016-05-01	1	2	1	7100	1	NA	NA	0	NA	1	0	0	NA	0	NA	0	-99	NA	-99
1222	1224	2	26	5	2018-05-26	1	25	2	-99	29	34	19	0	1	1		1	3	3	-99	-99	-99	-99	1	10	2014	2014-10-01	11	2014	2014-11-01	1	3	2	12000	0	NA	NA	NA	NA	NA	NA	NA	NA	NA	NA	0	-99	NA	-99
1223	1225	2	27	5	2018-05-27	1	25	2	-99	2	33	12	0	1	1		1	5	3	-99	-99	-99	-99	1	8	2014	2014-08-01	11	2014	2014-11-01	1	3	2	11500	1	0	NA	0	NA	1	0	0	NA	0	NA	0	-99	NA	-99
1224	1226	2	27	5	2018-05-27	1	25	2	-99	14	34	16	20	1	1		1	5	3	-99	-99	-99	-99	3	9	2014	2014-09-01	5	2016	2016-05-01	1	2	2	NA	1	0	NA	0	NA	NA	NA	0	NA	0	NA	0	-99	NA	-99
1225	1227	2	27	5	2018-05-27	1	25	3	-99	5	58	18	0	1	1		2	3	3	-99	-99	-99	-99	4	9	2014	2014-09-01	11	2014	2014-11-01	1	5	3	9950	0	NA	NA	NA	NA	NA	NA	NA	NA	NA	NA	1	0	2	-99
1226	1228	2	28	5	2018-05-28	1	25	1	-99	27	80	12	30	2	1		2	1	2	-99	-99	-99	-99	3	9	2014	2014-09-01	9	2014	2014-09-01	1	1	0	2700	0	NA	NA	NA	NA	NA	NA	NA	NA	NA	NA	1	0	1	6
1227	1229	2	28	5	2018-05-28	1	25	3	-99	31	46	15	0	2	1		2	5	2	-99	-99	-99	-99	3	8	2014	2014-08-01	10	2014	2014-10-01	1	5	2	NA	0	NA	NA	NA	NA	NA	NA	NA	NA	NA	NA	0	-99	NA	-99
1228	1230	2	3	6	2018-06-03	1	25	2	-99	23	40	16	0	1	1		2	3	1	-99	-99	-99	-99	4	3	2014	2014-03-01	3	2016	2016-03-01	1	3	2	NA	0	NA	NA	NA	NA	NA	NA	NA	NA	NA	NA	0	-99	NA	-99
1229	1231	2	25	5	2018-05-25	4	13	2	-99	536	31	19	41	1	1		2	4	3	-99	-99	-99	-99	2	6	2014	2014-06-01	9	2016	2016-09-01	1	4	0	NA	1	0	NA	0	NA	1	1	1	1	0	NA	0	-99	NA	-99
1230	1232	2	25	5	2018-05-25	4	13	1	-99	538	35	18	0	1	1		2	5	3	-99	-99	-99	-99	1	99	2015	99/ 2015	99	2015	99/2015	1	3	1	NA	0	NA	NA	NA	NA	NA	NA	NA	NA	NA	NA	0	-99	NA	-99
1231	1233	2	25	5	2018-05-25	4	13	2	-99	539	44	20	15	1	1		1	4	3	-99	-99	-99	-99	2	6	2014	2014-06-01	9	2016	2016-09-01	1	4	1	5000	1	0	NA	0	NA	1	1	1	0	0	NA	1	1	1	4
1232	1234	2	27	5	2018-05-27	4	13	1	-99	572	55	11	13	1	1		2	4	3	-99	-99	-99	-99	2	5	2014	2014-05-01	6	2017	2017-06-01	1	1	0	1500	1	1	0	1	0	1	0	1	0	0	NA	1	0	1	6
1233	1235	2	29	5	2018-05-29	4	13	1	-99	579	60	17	16	1	1		2	5	3	-99	-99	-99	-99	4	6	2014	2014-06-01	10	2014	2014-10-01	1	2	0	8500	1	0	NA	1	0	1	0	1	1	0	NA	0	-99	NA	-99
1234	1236	2	29	5	2018-05-29	4	13	1	-99	596	42	19	30	1	1		2	5	3	-99	-99	-99	-99	1	9	2014	2014-09-01	11	2014	2014-11-01	1	3	1	4000	1	0	NA	0	NA	1	0	1	0	1	0	0	-99	NA	-99
1235	1237	2	30	5	2018-05-30	4	13	1	-99	593	33	9	17	1	1		2	5	3	-99	-99	-99	-99	2	6	2014	2014-06-01	8	2016	2016-08-01	1	4	0	8000	1	1	0	0	NA	1	1	1	1	0	NA	0	-99	NA	-99
1236	1238	2	30	5	2018-05-30	4	13	1	-99	612	46	14	31	1	1		2	5	3	-99	-99	-99	-99	1	7	2014	2014-07-01	2	2017	2017-02-01	1	3	3	NA	1	1	0	1	0	1	0	1	0	0	NA	1	0	1	6
1237	1239	2	31	5	2018-05-31	4	13	1	-99	519	64	15	10	1	1		2	3	3	-99	-99	-99	-99	4	6	2014	2014-06-01	6	2014	2014-06-01	1	1	0	2600	0	NA	NA	NA	NA	NA	NA	NA	NA	NA	NA	1	0	1	6
1238	1240	2	31	5	2018-05-31	4	13	1	-99	550	73	16	38	1	1		2	3	2	-99	-99	-99	-99	1	8	2014	2014-08-01	10	2014	2014-10-01	1	1	0	3400	0	NA	NA	NA	NA	NA	NA	NA	NA	NA	NA	0	-99	NA	-99
1239	1241	2	31	5	2018-05-31	4	13	1	-99	534	36	18	36	1	1		2	5	3	-99	-99	-99	-99	3	7	2014	2014-07-01	8	2015	2015-08-01	1	3	3	8000	0	NA	NA	NA	NA	NA	NA	NA	NA	NA	NA	0	-99	NA	-99
1240	1242	2	31	5	2018-05-31	4	13	2	-99	609	30	20	30	1	1		2	4	3	-99	-99	-99	-99	1	8	2014	2014-08-01	8	2016	2016-08-01	2	4	3	20000	1	0	NA	0	NA	1	1	1	0	0	NA	0	-99	NA	-99
1241	1243	2	23	5	2018-05-23	4	13	1	-99	604	59	19	40	2	1		1	3	3	-99	-99	-99	-99	3	7	2014	2014-07-01	12	2016	2016-12-01	2	2	0	6000	0	NA	NA	NA	NA	NA	NA	NA	NA	NA	NA	1	0	3	-99
1242	1244	2	28	5	2018-05-28	4	13	1	-99	514	40	10	27	1	1		2	4	3	-99	-99	-99	-99	1	7	2014	2014-07-01	9	2014	2014-09-01	1	3	3	20000	1	1	0	1	0	1	0	1	0	0	NA	0	-99	NA	-99
1243	1245	2	28	5	2018-05-28	4	13	1	-99	606	36	13	4	1	1		1	5	3	-99	-99	-99	-99	2	5	2014	2014-05-01	2	2017	2017-02-01	1	4	0	NA	1	1	0	1	0	1	0	1	0	0	NA	0	-99	NA	-99
1244	1246	2	28	5	2018-05-28	4	13	1	-99	587	68	14	45	1	1		2	3	3	-99	-99	-99	-99	1	6	2014	2014-06-01	5	2017	2017-05-01	1	5	2	NA	1	0	NA	1	0	1	0	1	0	0	NA	0	-99	NA	-99
1245	1247	2	28	5	2018-05-28	4	13	2	-99	594	53	16	10	1	1		1	3	3	-99	-99	-99	-99	1	7	2014	2014-07-01	9	2017	2017-09-01	3	4	2	NA	1	0	NA	0	NA	1	0	1	0	1	0	0	-99	NA	-99
1246	1248	2	28	5	2018-05-28	4	13	1	-99	586	63	18	30	1	1		1	3	3	-99	-99	-99	-99	3	3	2015	2015-03-01	10	2017	2017-10-01	1	3	1	NA	1	0	NA	1	0	1	1	1	0	0	NA	1	1	1	8
1247	1249	2	28	5	2018-05-28	4	13	1	-99	575	67	11	4	1	1		2	4	3	-99	-99	-99	-99	1	1	2015	2015-01-01	3	2016	2016-03-01	2	3	2	3000	1	0	NA	0	NA	1	1	1	1	0	NA	1	0	2	-99
1248	1250	2	1	6	2018-06-01	4	13	1	-99	563	69	12	0	1	1		1	3	3	-99	-99	-99	-99	1	8	2014	2014-08-01	8	2014	2014-08-01	1	2	0	2300	1	0	NA	0	NA	1	1	1	0	0	NA	1	0	1	4
1249	1251	2	1	6	2018-06-01	4	13	1	-99	661	64	12	20	1	1		2	3	2	-99	-99	-99	-99	3	8	2014	2014-08-01	8	2014	2014-08-01	1	4	2	2690	1	1	0	1	0	1	1	1	1	0	NA	1	0	2	-99
1250	1252	2	1	6	2018-06-01	4	13	1	-99	533	71	13	40	1	1		2	4	3	-99	-99	-99	-99	3	10	2015	2015-10-01	10	2015	2015-10-01	1	2	1	NA	1	0	NA	1	0	1	1	1	0	0	NA	1	0	2	-99
1251	1253	2	1	6	2018-06-01	4	13	1	-99	601	62	16	10	1	1		2	3	3	-99	-99	-99	-99	1	5	2014	2014-05-01	2	2015	2015-02-01	1	1	1	1500	1	1	0	0	NA	1	0	1	0	0	NA	0	-99	NA	-99
1252	1254	2	1	6	2018-06-01	4	13	2	-99	578	55	18	30	1	1		1	5	2	-99	-99	-99	-99	3	7	2015	2015-07-01	8	2016	2016-08-01	3	5	3	NA	1	0	NA	1	0	1	1	1	0	0	NA	1	0	1	8
1253	1255	2	2	6	2018-06-02	4	13	1	-99	678	75	10	20	1	1		2	4	3	-99	-99	-99	-99	3	6	2014	2014-06-01	3	2015	2015-03-01	1	7	7	3000	1	1	0	1	0	1	1	1	1	0	NA	0	-99	NA	-99
1254	1256	2	2	6	2018-06-02	4	13	1	-99	802	70	12	10	1	1		2	3	3	-99	-99	-99	-99	3	5	2015	2015-05-01	5	2015	2015-05-01	1	1	0	1500	1	0	NA	1	0	1	1	1	1	0	NA	1	0	1	6
1255	1257	2	2	6	2018-06-02	4	13	1	-99	645	72	14	0	1	1		2	5	3	-99	-99	-99	-99	1	7	2014	2014-07-01	7	2014	2014-07-01	1	3	1	NA	1	0	NA	1	0	1	1	1	1	0	NA	1	0	1	6
1256	1258	2	2	6	2018-06-02	4	13	1	-99	679	51	16	0	1	1		2	4	3	-99	-99	-99	-99	3	3	2017	2017-03-01	3	2017	2017-03-01	1	1	0	NA	1	0	NA	0	NA	1	1	0	NA	0	NA	1	0	1	6
1257	1259	2	2	6	2018-06-02	4	13	1	-99	709	70	17	0	1	1		2	4	3	-99	-99	-99	-99	1	6	2014	2014-06-01	6	2014	2014-06-01	1	2	0	0	1	0	NA	1	0	1	0	1	0	0	NA	1	0	2	-99
1258	1260	2	2	6	2018-06-02	4	13	3	-99	701	34	19	30	1	1		1	3	4	-99	-99	-99	-99	1	10	2015	2015-10-01	4	2017	2017-04-01	1	3	1	NA	1	0	NA	0	NA	1	0	1	0	1	0	0	-99	NA	-99
1259	1261	2	2	6	2018-06-02	4	13	1	-99	691	55	20	30	1	1		2	4	4	-99	-99	-99	-99	3	4	2015	2015-04-01	4	2015	2015-04-01	1	2	0	3000	1	0	NA	1	0	1	1	1	1	0	NA	0	-99	NA	-99
1260	1262	2	29	5	2018-05-29	2	13	2	-99	704	33	12	0	1	1		2	5	3	-99	-99	-99	-99	2	8	2014	2014-08-01	10	2017	2017-10-01	2	2	2	35000	0	NA	NA	NA	NA	NA	NA	NA	NA	NA	NA	0	-99	NA	-99
1261	1263	2	29	5	2018-05-29	2	13	1	-99	632	66	11	0	1	1		2	3	3	-99	-99	-99	-99	1	7	2014	2014-07-01	8	2014	2014-08-01	1	2	0	NA	1	0	NA	0	NA	0	NA	1	4	0	NA	0	-99	NA	-99
1262	1264	2	29	5	2018-05-29	2	13	1	-99	641	32	10	5	1	1		2	5	3	-99	-99	-99	-99	1	4	2014	2014-04-01	99	9999	-99	1	1	1	NA	0	NA	NA	NA	NA	NA	NA	NA	NA	NA	NA	0	-99	NA	-99
1263	1265	2	28	5	2018-05-28	2	13	2	-99	790	42	16	0	1	1		2	3	3	-99	-99	-99	-99	1	99	2014	99/ 2014	99	2016	99/2016	1	4	2	16000	0	NA	NA	NA	NA	NA	NA	NA	NA	NA	NA	0	-99	NA	-99
1264	1266	2	28	5	2018-05-28	2	13	1	-99	821	42	17	0	1	1		2	3	3	-99	-99	-99	-99	1	6	2014	2014-06-01	6	2014	2014-06-01	1	2	1	5500	0	NA	NA	NA	NA	NA	NA	NA	NA	NA	NA	0	-99	NA	-99
1265	1267	2	28	5	2018-05-28	2	13	1	-99	673	33	15	0	1	1		2	5	3	-99	-99	-99	-99	1	5	2014	2014-05-01	12	2017	2017-12-01	1	9	NA	NA	1	0	NA	1	1	0	NA	1	4	0	NA	0	-99	NA	-99
1266	1268	2	28	5	2018-05-28	2	13	1	-99	622	33	14	0	1	1		2	3	3	-99	-99	-99	-99	1	6	2014	2014-06-01	1	2018	2018-01-01	1	4	1	NA	1	0	NA	0	NA	0	NA	1	4	0	NA	0	-99	NA	-99
1267	1269	2	28	5	2018-05-28	2	13	1	-99	711	33	13	0	1	1		1	5	3	-99	-99	-99	-99	1	8	2014	2014-08-01	5	2016	2016-05-01	1	1	1	7000	0	NA	NA	NA	NA	NA	NA	NA	NA	NA	NA	0	-99	NA	-99
1268	1270	2	23	5	2018-05-23	2	13	4	-99	438	39	12	0	1	1		1	5	3	-99	-99	-99	-99	1	6	2014	2014-06-01	6	2017	2017-06-01	4	6	1	15000	1	0	NA	0	NA	1	1	0	NA	0	NA	0	-99	NA	-99
1269	1271	2	28	5	2018-05-28	2	13	1	-99	716	38	11	30	1	1		1	3	3	-99	-99	-99	-99	1	4	2014	2014-04-01	10	2017	2017-10-01	2	4	2	18000	1	0	NA	0	NA	0	NA	1	4	0	NA	0	-99	NA	-99
1270	1272	2	28	5	2018-05-28	2	13	2	-99	745	33	10	40	1	1		2	5	3	-99	-99	-99	-99	2	1	2015	2015-01-01	1	2015	2015-01-01	1	3	1	NA	1	0	NA	0	NA	0	NA	1	4	0	NA	0	-99	NA	-99
1271	1273	2	28	5	2018-05-28	2	13	1	-99	827	36	12	0	1	1		1	5	3	-99	-99	-99	-99	1	7	2014	2014-07-01	5	2016	2016-05-01	1	4	2	NA	1	0	NA	0	NA	0	NA	1	2	0	NA	0	-99	NA	-99
1272	1274	2	29	5	2018-05-29	2	13	1	-99	450	62	11	0	1	1		2	3	3	-99	-99	-99	-99	2	7	2014	2014-07-01	9	2014	2014-09-01	1	1	0	2000	0	NA	NA	NA	NA	NA	NA	NA	NA	NA	NA	1	0	2	-99
1273	1275	2	29	5	2018-05-29	2	13	1	-99	475	33	10	0	1	1		2	5	3	-99	-99	-99	-99	1	8	2014	2014-08-01	8	2014	2014-08-01	1	1	1	21000	1	0	NA	1	2	0	NA	1	3	0	NA	0	-99	NA	-99
1274	1276	2	28	5	2018-05-28	2	13	1	-99	719	40	9	0	1	2		1	3	3	-99	-99	-99	-99	1	6	2014	2014-06-01	10	2015	2015-10-01	1	2	2	17000	1	0	NA	0	NA	0	NA	1	2	0	NA	0	-99	NA	-99
1275	1277	2	27	5	2018-05-27	2	13	2	-99	493	38	17	0	1	1		2	5	3	-99	-99	-99	-99	3	6	2014	2014-06-01	3	2017	2017-03-01	8	3	2	15000	0	NA	NA	NA	NA	NA	NA	NA	NA	NA	NA	0	-99	NA	-99
1276	1278	2	27	5	2018-05-27	2	13	1	-99	819	49	16	0	1	1		2	3	1	-99	-99	-99	-99	3	6	2014	2014-06-01	6	2014	2014-06-01	1	2	2	3500	1	0	NA	0	NA	0	NA	1	3	0	NA	0	-99	NA	-99
1277	1279	2	27	5	2018-05-27	2	13	1	-99	432	41	15	0	1	1		2	2	1	-99	-99	-99	-99	1	7	2014	2014-07-01	4	2016	2016-04-01	1	2	2	30000	1	0	NA	0	NA	0	NA	1	4	0	NA	0	-99	NA	-99
1278	1280	2	27	5	2018-05-27	2	13	2	-99	461	65	14	0	1	1		2	3	3	-99	-99	-99	-99	1	9	2015	2015-09-01	9	2015	2015-09-01	1	3	1	7500	0	NA	NA	NA	NA	NA	NA	NA	NA	NA	NA	0	-99	NA	-99
1279	1281	2	27	5	2018-05-27	2	13	2	-99	468	33	13	0	1	1		2	3	3	-99	-99	-99	-99	1	10	2014	2014-10-01	10	2014	2014-10-01	1	4	2	30000	0	NA	NA	NA	NA	NA	NA	NA	NA	NA	NA	0	-99	NA	-99
1280	1282	2	27	5	2018-05-27	2	13	1	-99	722	35	12	0	1	1		1	3	3	-99	-99	-99	-99	1	4	2014	2014-04-01	7	2018	2018-07-01	2	1	1	NA	1	0	NA	0	NA	0	NA	1	0	0	NA	0	-99	NA	-99
1281	1283	2	27	5	2018-05-27	2	13	1	-99	411	30	11	0	1	1		2	5	3	-99	-99	-99	-99	1	4	2014	2014-04-01	8	2016	2016-08-01	1	4	2	NA	0	NA	NA	NA	NA	NA	NA	NA	NA	NA	NA	0	-99	NA	-99
1282	1284	2	27	5	2018-05-27	2	13	3	-99	477	33	10	0	2	1		2	5	3	-99	-99	-99	-99	1	10	2014	2014-10-01	10	2014	2014-10-01	1	4	2	NA	0	NA	NA	NA	NA	NA	NA	NA	NA	NA	NA	0	-99	NA	-99
1283	1285	2	30	5	2018-05-30	2	13	3	-99	707	33	14	0	1	1		2	3	3	-99	-99	-99	-99	1	10	2014	2014-10-01	10	2014	2014-10-01	1	4	2	20000	0	NA	NA	NA	NA	NA	NA	NA	NA	NA	NA	1	0	2	-99
1284	1286	2	30	5	2018-05-30	2	13	3	-99	732	38	15	0	1	1		1	5	3	-99	-99	-99	-99	1	10	2014	2014-10-01	5	2018	2018-05-01	3	3	2	NA	1	0	NA	0	NA	0	NA	1	3	0	NA	0	-99	NA	-99
1285	1287	2	30	5	2018-05-30	2	13	2	-99	771	42	13	0	1	1		2	4	3	-99	-99	-99	-99	2	7	2015	2015-07-01	7	2015	2015-07-01	1	2	2	NA	0	NA	NA	NA	NA	NA	NA	NA	NA	NA	NA	0	-99	NA	-99
1286	1288	2	30	5	2018-05-30	2	13	1	-99	829	35	11	0	1	1		1	3	3	-99	-99	-99	-99	1	4	2014	2014-04-01	4	2014	2014-04-01	1	1	1	21000	0	NA	NA	NA	NA	NA	NA	NA	NA	NA	NA	0	-99	NA	-99
1287	1289	2	30	5	2018-05-30	2	13	2	-99	779	42	12	0	1	1		1	5	3	-99	-99	-99	-99	2	7	2015	2015-07-01	7	2015	2015-07-01	1	2	2	NA	0	NA	NA	NA	NA	NA	NA	NA	NA	NA	NA	0	-99	NA	-99
1288	1290	2	30	5	2018-05-30	2	13	1	-99	637	49	10	0	1	1		2	3	3	-99	-99	-99	-99	3	5	2014	2014-05-01	5	2014	2014-05-01	1	2	2	20000	0	NA	NA	NA	NA	NA	NA	NA	NA	NA	NA	0	-99	NA	-99
1289	1291	2	29	5	2018-05-29	2	13	1	-99	609	33	18	0	1	1		1	5	3	-99	-99	-99	-99	2	7	2014	2014-07-01	1	2018	2018-01-01	2	1	1	NA	0	NA	NA	NA	NA	NA	NA	NA	NA	NA	NA	0	-99	NA	-99
1290	1292	2	29	5	2018-05-29	2	13	1	-99	721	36	17	0	1	1		2	3	3	-99	-99	-99	-99	2	6	2014	2014-06-01	8	2016	2016-08-01	1	4	1	8000	0	NA	NA	NA	NA	NA	NA	NA	NA	NA	NA	0	-99	NA	-99
1291	1293	2	29	5	2018-05-29	2	13	1	-99	735	42	16	0	1	1		2	5	3	-99	-99	-99	-99	1	2	2015	2015-02-01	2	2015	2015-02-01	1	3	1	13000	0	NA	NA	NA	NA	NA	NA	NA	NA	NA	NA	0	-99	NA	-99
1292	1294	2	29	5	2018-05-29	2	13	1	-99	818	42	15	0	1	1		2	5	3	-99	-99	-99	-99	2	5	2014	2014-05-01	8	2016	2016-08-01	1	4	2	NA	0	NA	NA	NA	NA	NA	NA	NA	NA	NA	NA	0	-99	NA	-99
1293	1295	2	29	5	2018-05-29	2	13	1	-99	823	33	14	0	1	1		2	5	3	-99	-99	-99	-99	4	7	2015	2015-07-01	7	2015	2015-07-01	1	3	1	10000	0	NA	NA	NA	NA	NA	NA	NA	NA	NA	NA	0	-99	NA	-99
1294	1296	2	29	5	2018-05-29	2	13	1	-99	828	33	13	0	1	1		2	5	3	-99	-99	-99	-99	2	5	2014	2014-05-01	6	2014	2014-06-01	1	1	1	NA	0	NA	NA	NA	NA	NA	NA	NA	NA	NA	NA	0	-99	NA	-99
1295	1297	2	29	5	2018-05-29	1	13	2	-99	710	62	12	0	1	1		2	3	2	-99	-99	-99	-99	3	6	2016	2016-06-01	6	2016	2016-06-01	1	4	1	NA	0	NA	NA	NA	NA	NA	NA	NA	NA	NA	NA	0	-99	NA	-99
1296	1298	2	29	5	2018-05-29	1	13	2	-99	824	40	11	0	2	1		2	5	3	-99	-99	-99	-99	4	7	2014	2014-07-01	8	2016	2016-08-01	2	2	1	8000	0	NA	NA	NA	NA	NA	NA	NA	NA	NA	NA	0	-99	NA	-99
1297	1299	2	29	5	2018-05-29	1	13	1	-99	633	36	10	0	1	1		2	5	3	-99	-99	-99	-99	2	7	2017	2017-07-01	7	2017	2017-07-01	1	4	2	15000	0	NA	NA	NA	NA	NA	NA	NA	NA	NA	NA	0	-99	NA	-99
1298	1300	2	30	5	2018-05-30	1	13	1	-99	735	34	18	0	1	1		2	5	3	-99	-99	-99	-99	2	7	2014	2014-07-01	7	2014	2014-07-01	1	1	1	8000	0	NA	NA	NA	NA	NA	NA	NA	NA	NA	NA	0	-99	NA	-99
1299	1301	2	30	5	2018-05-30	1	13	1	-99	705	45	17	0	1	1		2	5	3	-99	-99	-99	-99	1	3	2015	2015-03-01	5	2017	2017-05-01	1	2	1	15000	1	0	NA	0	NA	1	1	1	0	0	NA	0	-99	NA	-99
1300	1302	2	30	5	2018-05-30	1	13	2	-99	616	38	16	0	1	1		2	5	3	-99	-99	-99	-99	1	7	2016	2016-07-01	9	2016	2016-09-01	1	3	2	30000	0	NA	NA	NA	NA	NA	NA	NA	NA	NA	NA	0	-99	NA	-99
1301	1303	2	30	5	2018-05-30	1	13	1	-99	643	69	15	0	1	1		2	3	2	-99	-99	-99	-99	1	7	2015	2015-07-01	8	2018	2018-08-01	1	4	2	30000	1	0	NA	1	2	0	NA	1	2	0	NA	0	-99	NA	-99
1302	1304	2	30	5	2018-05-30	1	13	1	-99	473	39	14	0	1	1		2	5	3	-99	-99	-99	-99	1	3	2017	2017-03-01	3	2017	2017-03-01	1	3	2	20000	0	NA	NA	NA	NA	NA	NA	NA	NA	NA	NA	0	-99	NA	-99
1303	1305	2	30	5	2018-05-30	1	13	2	-99	837	42	13	0	2	1		1	3	3	-99	-99	-99	-99	3	1	2015	2015-01-01	7	2016	2016-07-01	2	4	2	NA	0	NA	NA	NA	NA	NA	NA	NA	NA	NA	NA	0	-99	NA	-99
1304	1306	2	28	5	2018-05-28	1	13	2	-99	699	37	11	0	1	1		1	3	3	-99	-99	-99	-99	3	5	2016	2016-05-01	10	2017	2017-10-01	3	3	2	15000	1	0	NA	0	NA	0	NA	1	1	0	NA	0	-99	NA	-99
1305	1307	2	30	5	2018-05-30	1	13	1	-99	830	34	12	0	1	1		1	5	2	-99	-99	-99	-99	1	10	2015	2015-10-01	10	2015	2015-10-01	1	3	1	NA	0	NA	NA	NA	NA	NA	NA	NA	NA	NA	NA	0	-99	NA	-99
1306	1308	2	30	5	2018-05-30	1	13	1	-99	215	39	10	0	1	1		2	5	3	-99	-99	-99	-99	2	8	2014	2014-08-01	99	2017	99/2017	1	2	1	NA	0	NA	NA	NA	NA	NA	NA	NA	NA	NA	NA	0	-99	NA	-99
1307	1309	2	27	5	2018-05-27	1	13	1	-99	281	37	17	0	1	1		2	5	2	-99	-99	-99	-99	1	10	2015	2015-10-01	10	2015	2015-10-01	1	1	1	10000	0	NA	NA	NA	NA	NA	NA	NA	NA	NA	NA	0	-99	NA	-99
1308	1310	2	27	5	2018-05-27	1	13	1	-99	649	37	16	0	2	1		2	5	3	-99	-99	-99	-99	1	10	2014	2014-10-01	10	2014	2014-10-01	1	1	1	20000	0	NA	NA	NA	NA	NA	NA	NA	NA	NA	NA	0	-99	NA	-99
1309	1311	2	27	5	2018-05-27	1	13	3	-99	289	68	15	0	1	1		2	3	2	-99	-99	-99	-99	2	5	2014	2014-05-01	6	2014	2014-06-01	1	4	1	5000	1	0	NA	0	NA	1	3	1	2	0	NA	1	0	1	9
1310	1312	2	27	5	2018-05-27	1	13	4	-99	235	74	14	0	1	1		1	3	3	-99	-99	-99	-99	2	7	2014	2014-07-01	5	2016	2016-05-01	1	4	2	999	0	NA	NA	NA	NA	NA	NA	NA	NA	NA	NA	0	-99	NA	-99
1311	1313	2	27	5	2018-05-27	1	13	2	-99	242	39	13	0	1	1		1	5	3	-99	-99	-99	-99	3	3	2015	2015-03-01	8	2017	2017-08-01	3	3	1	5000	0	NA	NA	NA	NA	NA	NA	NA	NA	NA	NA	0	-99	NA	-99
1312	1314	2	27	5	2018-05-27	1	13	2	-99	269	38	12	0	1	1		2	5	3	-99	-99	-99	-99	1	5	2014	2014-05-01	7	2016	2016-07-01	1	2	2	17000	1	0	NA	1	1	0	NA	1	4	0	NA	0	-99	NA	-99
1313	1315	2	27	5	2018-05-27	1	13	2	-99	297	66	11	0	1	1		2	3	3	-99	-99	-99	-99	2	7	2014	2014-07-01	10	2017	2017-10-01	1	2	1	8000	0	NA	NA	NA	NA	NA	NA	NA	NA	NA	NA	1	0	1	9
1314	1316	2	27	5	2018-05-27	1	13	1	-99	258	38	10	0	1	1		1	5	1	-99	-99	-99	-99	1	7	2015	2015-07-01	3	2017	2017-03-01	1	1	1	NA	0	NA	NA	NA	NA	NA	NA	NA	NA	NA	NA	0	-99	NA	-99
1315	1317	2	28	5	2018-05-28	1	13	2	-99	278	41	18	0	1	1		2	5	3	-99	-99	-99	-99	1	5	2014	2014-05-01	5	2016	2016-05-01	1	3	2	NA	0	NA	NA	NA	NA	NA	NA	NA	NA	NA	NA	0	-99	NA	-99
1316	1318	2	28	5	2018-05-28	1	13	3	-99	273	38	17	0	2	1		2	5	3	-99	-99	-99	-99	4	7	2014	2014-07-01	5	2016	2016-05-01	2	4	1	20000	1	0	NA	0	NA	0	NA	1	4	0	NA	0	-99	NA	-99
1317	1319	2	28	5	2018-05-28	1	13	3	-99	284	37	16	0	1	1		2	5	3	-99	-99	-99	-99	3	4	2014	2014-04-01	10	2015	2015-10-01	3	3	2	NA	0	NA	NA	NA	NA	NA	NA	NA	NA	NA	NA	0	-99	NA	-99
1318	1320	2	28	5	2018-05-28	1	13	1	-99	315	37	15	0	1	1		1	5	3	-99	-99	-99	-99	1	7	2015	2015-07-01	3	2017	2017-03-01	2	1	1	17000	0	NA	NA	NA	NA	NA	NA	NA	NA	NA	NA	0	-99	NA	-99
1319	1321	2	28	5	2018-05-28	1	13	1	-99	298	30	14	0	1	1		2	5	3	-99	-99	-99	-99	3	7	2014	2014-07-01	5	2016	2016-05-01	3	1	1	NA	1	0	NA	0	NA	0	NA	1	2	0	NA	0	-99	NA	-99
1320	1322	2	28	5	2018-05-28	1	13	1	-99	313	34	13	0	2	1		2	5	3	-99	-99	-99	-99	1	99	9999	-99	99	9999	-99	1	NA	NA	NA	1	0	NA	1	1	0	NA	1	4	0	NA	0	-99	NA	-99
1321	1323	2	28	5	2018-05-28	1	13	1	-99	319	43	12	0	2	1		2	5	1	-99	-99	-99	-99	3	1	2015	2015-01-01	5	2017	2017-05-01	2	1	1	13000	0	NA	NA	NA	NA	NA	NA	NA	NA	NA	NA	0	-99	NA	-99
1322	1324	2	28	5	2018-05-28	1	13	2	-99	271	42	11	0	1	1		1	5	3	-99	-99	-99	-99	2	5	2017	2017-05-01	7	2017	2017-07-01	1	3	2	20000	0	NA	NA	NA	NA	NA	NA	NA	NA	NA	NA	0	-99	NA	-99
1323	1325	2	28	5	2018-05-28	1	13	2	-99	283	40	10	0	1	1		2	5	3	-99	-99	-99	-99	2	8	2014	2014-08-01	7	2017	2017-07-01	1	3	2	NA	0	NA	NA	NA	NA	NA	NA	NA	NA	NA	NA	0	-99	NA	-99
1324	1326	2	29	5	2018-05-29	1	13	1	-99	299	30	18	0	2	1		1	5	1	-99	-99	-99	-99	2	7	2017	2017-07-01	4	2018	2018-04-01	1	1	1	17000	0	NA	NA	NA	NA	NA	NA	NA	NA	NA	NA	0	-99	NA	-99
1325	1327	2	29	5	2018-05-29	1	13	1	-99	303	42	17	0	1	1		2	5	3	-99	-99	-99	-99	2	9	2017	2017-09-01	2	2018	2018-02-01	1	1	1	13000	0	NA	NA	NA	NA	NA	NA	NA	NA	NA	NA	0	-99	NA	-99
1326	1328	2	29	5	2018-05-29	1	13	1	-99	361	38	16	0	1	1		2	5	2	-99	-99	-99	-99	1	4	2015	2015-04-01	7	2017	2017-07-01	1	1	1	17000	0	NA	NA	NA	NA	NA	NA	NA	NA	NA	NA	0	-99	NA	-99
1327	1329	2	29	5	2018-05-29	1	13	2	-99	317	64	15	0	1	1		2	3	3	-99	-99	-99	-99	2	7	2016	2016-07-01	1	2017	2017-01-01	1	2	2	4000	0	NA	NA	NA	NA	NA	NA	NA	NA	NA	NA	1	0	2	-99
1328	1330	2	29	5	2018-05-29	1	13	1	-99	293	34	14	6	1	1		1	5	1	-99	-99	-99	-99	1	7	2016	2016-07-01	5	2018	2018-05-01	1	1	1	10000	1	0	NA	1	2	0	NA	1	3	0	NA	0	-99	NA	-99
1329	1331	2	29	5	2018-05-29	1	13	1	-99	325	37	13	0	1	1		1	5	3	-99	-99	-99	-99	1	1	2015	2015-01-01	1	2015	2015-01-01	1	1	1	20000	0	NA	NA	NA	NA	NA	NA	NA	NA	NA	NA	0	-99	NA	-99
1330	1332	2	2	6	2018-06-02	3	13	1	-99	202	53	14	1	1	1		2	5	3	-99	-99	-99	-99	3	5	2014	2014-05-01	2	2017	2017-02-01	1	2	2	NA	0	NA	NA	NA	NA	NA	NA	NA	NA	NA	NA	0	-99	NA	-99
1331	1333	2	22	5	2018-05-22	3	13	1	-99	159	45	12	17	1	1		2	5	3	-99	-99	-99	-99	1	5	2015	2015-05-01	5	2015	2015-05-01	1	2	1	10000	1	0	NA	0	NA	1	2	1	2	0	NA	0	-99	NA	-99
1332	1334	2	1	6	2018-06-01	3	13	1	-99	201	69	12	7	1	1		2	3	3	-99	-99	-99	-99	3	9	2014	2014-09-01	9	2014	2014-09-01	1	2	1	9000	0	NA	NA	NA	NA	NA	NA	NA	NA	NA	NA	0	-99	NA	-99
1333	1335	2	1	6	2018-06-01	3	13	2	-99	189	65	11	2	1	1		1	4	3	-99	-99	-99	-99	3	6	2014	2014-06-01	12	2014	2014-12-01	1	2	0	6000	1	0	NA	0	NA	1	4	0	NA	0	NA	1	1	3	-99
1334	1336	2	18	5	2018-05-18	3	13	1	-99	186	32	15	18	1	1		2	4	3	-99	-99	-99	-99	2	11	2014	2014-11-01	2	2015	2015-02-01	2	5	2	10000	0	NA	NA	NA	NA	NA	NA	NA	NA	NA	NA	0	-99	NA	-99
1335	1337	2	19	5	2018-05-19	3	13	1	-99	169	59	17	5	1	1		2	3	3	-99	-99	-99	-99	2	8	2014	2014-08-01	9	2017	2017-09-01	1	2	1	8000	1	1	4	0	NA	0	NA	0	NA	0	NA	1	0	1	4
1336	1338	2	20	5	2018-05-20	3	13	2	-99	183	32	14	2	1	1		2	4	3	-99	-99	-99	-99	4	9	2014	2014-09-01	6	2015	2015-06-01	1	2	1	NA	1	0	NA	0	NA	1	2	0	NA	0	NA	0	-99	NA	-99
1337	1339	2	20	5	2018-05-20	3	13	1	-99	180	59	12	5	1	1		2	5	3	-99	-99	-99	-99	2	7	2014	2014-07-01	7	2014	2014-07-01	1	3	1	1000	1	0	NA	0	NA	0	NA	1	3	0	NA	1	0	1	1
1338	1341	2	21	5	2018-05-21	3	13	1	-99	172	34	11	8	1	1		2	3	3	-99	-99	-99	-99	3	8	2014	2014-08-01	10	2015	2015-10-01	1	1	1	12000	1	1	2	0	NA	0	NA	0	NA	0	NA	0	-99	NA	-99
1339	1342	2	21	5	2018-05-21	3	13	3	-99	211	67	10	14	1	1		2	5	3	-99	-99	-99	-99	1	7	2014	2014-07-01	10	2016	2016-10-01	2	3	2	4000	0	NA	NA	NA	NA	NA	NA	NA	NA	NA	NA	1	1	2	-99
1340	1343	2	23	5	2018-05-23	3	13	1	-99	198	30	18	2	1	1		2	5	5	-99	-99	-99	-99	3	3	2015	2015-03-01	11	2015	2015-11-01	1	3	2	18000	0	NA	NA	NA	NA	NA	NA	NA	NA	NA	NA	0	-99	NA	-99
1341	1344	2	23	5	2018-05-23	3	13	2	-99	146	67	15	40	1	1		2	3	3	-99	-99	-99	-99	1	12	2014	2014-12-01	12	2014	2014-12-01	1	2	1	10000	1	1	9	0	NA	0	NA	1	4	0	NA	1	0	1	9
1342	1345	2	23	5	2018-05-23	3	13	2	-99	164	39	14	1	1	1		2	3	3	-99	-99	-99	-99	2	9	2014	2014-09-01	6	2016	2016-06-01	1	4	2	3200	0	NA	NA	NA	NA	NA	NA	NA	NA	NA	NA	0	-99	NA	-99
1343	1346	2	22	5	2018-05-22	3	13	1	-99	151	37	13	2	1	1		2	3	3	-99	-99	-99	-99	1	8	2014	2014-08-01	1	2018	2018-01-01	99	NA	NA	NA	1	1	9	0	NA	0	NA	1	2	0	NA	1	1	1	1
1344	1347	2	2	6	2018-06-02	3	13	1	-99	152	50	16	8	1	1		1	5	3	-99	-99	-99	-99	1	10	2014	2014-10-01	10	2017	2017-10-01	1	5	2	NA	0	NA	NA	NA	NA	NA	NA	NA	NA	NA	NA	0	-99	NA	-99
1345	1348	2	25	5	2018-05-25	3	13	1	-99	718	30	11	40	1	1		2	5	3	-99	-99	-99	-99	5	4	2014	2014-04-01	4	2014	2014-04-01	1	3	2	NA	0	NA	NA	NA	NA	NA	NA	NA	NA	NA	NA	0	-99	NA	-99
1346	1349	2	25	5	2018-05-25	3	13	3	-99	628	58	12	25	1	1		2	5	3	-99	-99	-99	-99	5	9	2014	2014-09-01	8	2016	2016-08-01	2	3	3	NA	1	1	4	0	NA	0	NA	0	NA	0	NA	0	-99	NA	-99
1347	1350	2	25	5	2018-05-25	3	13	1	-99	841	74	13	8	1	1		2	5	3	-99	-99	-99	-99	4	8	2014	2014-08-01	8	2014	2014-08-01	1	1	0	NA	1	1	3	0	NA	NA	NA	0	NA	0	NA	1	0	2	-99
1348	1351	2	26	5	2018-05-26	3	13	3	-99	715	56	12	7	1	1		2	3	3	-99	-99	-99	-99	4	9	2014	2014-09-01	5	2015	2015-05-01	2	5	2	0	0	NA	NA	NA	NA	NA	NA	NA	NA	NA	NA	0	-99	NA	-99
1349	1352	2	26	5	2018-05-26	3	13	1	-99	768	80	12	45	1	1		2	5	3	-99	-99	-99	-99	1	99	2014	99/ 2014	1	2016	2016-01-01	3	2	0	6000	1	1	2	0	NA	0	NA	1	2	0	NA	0	-99	NA	-99
1350	1353	2	26	5	2018-05-26	3	13	2	-99	519	82	13	29	1	1		1	5	3	-99	-99	-99	-99	1	11	2014	2014-11-01	11	2014	2014-11-01	1	2	0	7000	0	NA	NA	NA	NA	NA	NA	NA	NA	NA	NA	0	-99	NA	-99
1351	1354	2	26	5	2018-05-26	3	13	1	-99	685	34	14	15	1	1		2	5	3	-99	-99	-99	-99	1	2	2015	2015-02-01	2	2015	2015-02-01	2	3	1	NA	1	1	3	0	NA	0	NA	0	NA	0	NA	0	-99	NA	-99
1352	1355	2	26	5	2018-05-26	3	13	1	-99	618	57	14	57	1	1		1	3	3	-99	-99	-99	-99	1	7	2015	2015-07-01	7	2015	2015-07-01	3	3	2	10500	0	NA	NA	NA	NA	NA	NA	NA	NA	NA	NA	0	-99	NA	-99
1353	1356	2	27	5	2018-05-27	3	13	2	-99	636	46	11	5	1	1		2	5	3	-99	-99	-99	-99	1	11	2014	2014-11-01	2	2016	2016-02-01	1	2	2	14000	0	NA	NA	NA	NA	NA	NA	NA	NA	NA	NA	0	-99	NA	-99
1354	1357	2	26	5	2018-05-26	3	13	1	-99	792	69	16	2	1	1		2	5	3	-99	-99	-99	-99	3	6	2014	2014-06-01	6	2014	2014-06-01	1	2	1	10000	1	1	4	0	NA	0	NA	0	NA	0	NA	1	1	1	1
1355	1358	2	27	5	2018-05-27	3	13	2	-99	190	41	11	45	1	1		1	5	3	-99	-99	-99	-99	2	8	2014	2014-08-01	3	2015	2015-03-01	1	3	NA	16000	0	NA	NA	NA	NA	NA	NA	NA	NA	NA	NA	0	-99	NA	-99
1356	1359	2	27	5	2018-05-27	3	13	1	-99	815	38	12	36	1	1		2	5	3	-99	-99	-99	-99	2	6	2014	2014-06-01	8	2015	2015-08-01	3	4	2	14000	1	1	4	0	NA	1	1	1	1	0	NA	0	-99	NA	-99
1357	1360	2	27	5	2018-05-27	3	13	1	-99	654	43	13	25	1	1		1	5	3	-99	-99	-99	-99	4	6	2014	2014-06-01	1	2015	2015-01-01	2	3	2	12000	1	1	2	0	NA	0	NA	0	NA	0	NA	0	-99	NA	-99
1358	1361	2	28	5	2018-05-28	3	13	1	-99	729	33	14	16	1	1		2	3	3	-99	-99	-99	-99	1	8	2014	2014-08-01	8	2014	2014-08-01	1	4	2	5000	0	NA	NA	NA	NA	NA	NA	NA	NA	NA	NA	0	-99	NA	-99
1359	1362	2	28	5	2018-05-28	3	13	1	-99	835	63	15	8	1	1		2	5	3	-99	-99	-99	-99	1	7	2014	2014-07-01	8	2014	2014-08-01	1	3	1	7000	1	1	3	0	NA	0	NA	0	NA	0	NA	0	-99	NA	-99
1360	1363	2	28	5	2018-05-28	3	13	2	-99	644	43	16	7	1	1		2	1	3	-99	-99	-99	-99	1	9	2014	2014-09-01	9	2014	2014-09-01	1	3	2	NA	1	1	2	0	NA	0	NA	0	NA	0	NA	0	-99	NA	-99
1361	1364	2	29	5	2018-05-29	3	13	1	-99	118	34	9	6	1	1		1	5	3	-99	-99	-99	-99	3	8	2014	2014-08-01	11	2015	2015-11-01	1	5	3	NA	0	NA	NA	NA	NA	NA	NA	NA	NA	NA	NA	0	-99	NA	-99
1362	1365	2	29	5	2018-05-29	3	13	1	-99	109	43	10	17	1	1		2	3	3	-99	-99	-99	-99	1	7	2014	2014-07-01	12	2015	2015-12-01	1	6	3	25000	0	NA	NA	NA	NA	NA	NA	NA	NA	NA	NA	0	-99	NA	-99
1363	1366	2	25	5	2018-05-25	3	13	1	-99	625	30	11	1	1	1		2	5	3	-99	-99	-99	-99	1	8	2014	2014-08-01	8	2016	2016-08-01	1	1	1	10000	1	1	9	0	NA	0	NA	0	NA	0	NA	0	-99	NA	-99
1364	1367	2	19	5	2018-05-19	6	13	1	-99	117	42	10	56	1	1		2	3	4	-99	-99	-99	-99	1	6	2014	2014-06-01	6	2014	2014-06-01	1	3	1	8000	1	0	NA	1	0	1	0	1	0	0	NA	0	-99	NA	-99
1365	1368	2	19	5	2018-05-19	6	13	2	-99	120	58	14	8	1	1		1	5	2	-99	-99	-99	-99	1	8	2014	2014-08-01	8	2014	2014-08-01	1	2	2	20000	0	NA	NA	NA	NA	NA	NA	NA	NA	NA	NA	0	-99	NA	-99
1366	1369	2	3	6	2018-06-03	6	13	2	-99	296	58	17	10	1	1		1	3	3	-99	-99	-99	-99	1	8	2014	2014-08-01	8	2014	2014-08-01	1	2	2	14000	0	NA	NA	NA	NA	NA	NA	NA	NA	NA	NA	0	-99	NA	-99
1367	1370	2	2	6	2018-06-02	6	13	2	-99	359	56	20	40	1	1		2	3	4	-99	-99	-99	-99	2	6	2014	2014-06-01	6	2014	2014-06-01	1	4	1	10000	1	0	NA	0	NA	1	0	1	0	0	NA	0	-99	NA	-99
1368	1371	2	3	6	2018-06-03	6	13	2	-99	29	74	16	0	1	1		1	3	3	-99	-99	-99	-99	3	11	2014	2014-11-01	11	2014	2014-11-01	1	3	1	NA	1	0	NA	0	NA	1	0	1	0	0	NA	0	-99	NA	-99
1369	1372	2	3	5	2018-05-03	6	13	2	-99	742	40	19	50	1	1		2	5	3	-99	-99	-99	-99	1	9	2014	2014-09-01	9	2014	2014-09-01	1	4	2	15000	0	NA	NA	NA	NA	NA	NA	NA	NA	NA	NA	0	-99	NA	-99
1370	1373	2	27	5	2018-05-27	6	13	2	-99	627	30	15	15	1	1		2	5	4	-99	-99	-99	-99	1	8	2014	2014-08-01	8	2017	2017-08-01	2	4	2	14000	1	0	NA	0	NA	1	0	1	0	0	NA	0	-99	NA	-99
1371	1374	2	27	5	2018-05-27	6	13	3	-99	731	58	17	50	1	1		1	3	2	-99	-99	-99	-99	1	9	2014	2014-09-01	9	2014	2014-09-01	1	3	2	10000	0	NA	NA	NA	NA	NA	NA	NA	NA	NA	NA	0	-99	NA	-99
1372	1375	2	27	5	2018-05-27	6	13	1	-99	833	56	19	10	1	1		2	5	3	-99	-99	-99	-99	1	7	2014	2014-07-01	7	2014	2014-07-01	1	1	1	22000	0	NA	NA	NA	NA	NA	NA	NA	NA	NA	NA	0	-99	NA	-99
1373	1376	2	27	5	2018-05-27	6	13	1	-99	617	54	20	40	1	1		1	3	3	-99	-99	-99	-99	4	10	2015	2015-10-01	10	2015	2015-10-01	1	1	1	7000	0	NA	NA	NA	NA	NA	NA	NA	NA	NA	NA	0	-99	NA	-99
1374	1377	2	28	5	2018-05-28	6	13	3	-99	822	40	16	40	1	1		2	5	3	-99	-99	-99	-99	1	7	2014	2014-07-01	7	2014	2014-07-01	1	4	2	16000	0	NA	NA	NA	NA	NA	NA	NA	NA	NA	NA	0	-99	NA	-99
1375	1378	2	28	5	2018-05-28	6	13	1	-99	752	51	19	50	1	1		2	5	4	-99	-99	-99	-99	3	2	2015	2015-02-01	2	2015	2015-02-01	1	2	2	11000	1	0	NA	1	0	1	0	1	0	0	NA	0	-99	NA	-99
1376	1379	2	29	5	2018-05-29	6	13	1	-99	619	33	15	25	1	1		1	5	3	-99	-99	-99	-99	4	10	2014	2014-10-01	10	2014	2014-10-01	1	1	1	8000	0	NA	NA	NA	NA	NA	NA	NA	NA	NA	NA	0	-99	NA	-99
1377	1380	2	29	5	2018-05-29	6	13	1	-99	842	39	18	5	1	1		2	3	3	-99	-99	-99	-99	1	6	2014	2014-06-01	6	2014	2014-06-01	1	2	1	18000	0	NA	NA	NA	NA	NA	NA	NA	NA	NA	NA	0	-99	NA	-99
1378	1381	2	29	5	2018-05-29	6	13	1	-99	705	74	20	30	1	1		2	2	4	-99	-99	-99	-99	3	9	2014	2014-09-01	9	2014	2014-09-01	1	2	1	7000	1	0	NA	1	0	1	0	1	0	0	NA	1	0	1	1
1379	1382	2	30	5	2018-05-30	6	13	2	-99	743	52	14	50	1	1		2	5	3	-99	-99	-99	-99	1	8	2014	2014-08-01	8	2014	2014-08-01	1	2	2	13000	0	NA	NA	NA	NA	NA	NA	NA	NA	NA	NA	0	-99	NA	-99
1380	1383	2	30	5	2018-05-30	6	13	2	-99	623	55	18	45	1	1		1	3	4	-99	-99	-99	-99	4	6	2014	2014-06-01	6	2014	2014-06-01	1	3	2	12000	1	0	NA	0	NA	1	0	1	0	0	NA	0	-99	NA	-99
1381	1384	2	1	6	2018-06-01	6	13	1	-99	686	38	19	0	1	1		2	5	3	-99	-99	-99	-99	1	7	2014	2014-07-01	7	2014	2014-07-01	1	2	1	8000	0	NA	NA	NA	NA	NA	NA	NA	NA	NA	NA	0	-99	NA	-99
1382	1385	2	23	5	2018-05-23	6	13	1	-99	521	78	18	50	1	1		2	2	2	-99	-99	-99	-99	1	9	2014	2014-09-01	9	2014	2014-09-01	1	3	2	15000	0	NA	NA	NA	NA	NA	NA	NA	NA	NA	NA	1	0	1	6
1383	1386	2	23	5	2018-05-23	6	13	2	-99	399	60	20	5	1	1		1	3	4	-99	-99	-99	-99	2	6	2014	2014-06-01	6	2014	2014-06-01	1	2	1	8000	1	0	NA	1	0	1	0	1	0	0	NA	0	-99	NA	-99
1384	1387	2	24	5	2018-05-24	6	13	1	-99	201	73	16	30	1	1		1	2	2	-99	-99	-99	-99	2	3	2015	2015-03-01	3	2015	2015-03-01	1	4	3	16000	0	NA	NA	NA	NA	NA	NA	NA	NA	NA	NA	1	0	2	-99
1385	1388	2	24	5	2018-05-24	6	13	2	-99	519	69	18	50	1	1		2	2	4	-99	-99	-99	-99	1	8	2014	2014-08-01	8	2014	2014-08-01	1	2	1	10000	1	0	NA	0	NA	1	1	1	0	0	NA	1	0	2	-99
1386	1389	2	24	5	2018-05-24	6	13	1	-99	404	62	20	30	1	1		2	3	4	-99	-99	-99	-99	4	8	2014	2014-08-01	8	2014	2014-08-01	1	2	1	7000	1	0	NA	0	NA	1	0	1	0	0	NA	0	-99	NA	-99
1387	1390	2	25	5	2018-05-25	6	13	2	-99	266	59	13	20	1	1		2	5	2	-99	-99	-99	-99	1	7	2014	2014-07-01	7	2014	2014-07-01	1	4	4	20000	0	NA	NA	NA	NA	NA	NA	NA	NA	NA	NA	0	-99	NA	-99
1388	1391	2	25	5	2018-05-25	6	13	1	-99	168	44	15	50	1	1		1	3	3	-99	-99	-99	-99	1	11	2014	2014-11-01	11	2014	2014-11-01	1	1	1	NA	0	NA	NA	NA	NA	NA	NA	NA	NA	NA	NA	0	-99	NA	-99
1389	1392	2	25	5	2018-05-25	6	13	2	-99	437	35	18	40	1	1		1	3	3	-99	-99	-99	-99	1	1	2015	2015-01-01	1	2015	2015-01-01	1	2	2	10000	0	NA	NA	NA	NA	NA	NA	NA	NA	NA	NA	0	-99	NA	-99
1390	1393	2	26	5	2018-05-26	6	13	2	-99	363	52	12	8	1	1		2	5	3	-99	-99	-99	-99	1	8	2014	2014-08-01	9	2014	2014-09-01	1	2	2	12000	0	NA	NA	NA	NA	NA	NA	NA	NA	NA	NA	0	-99	NA	-99
1391	1394	2	26	5	2018-05-26	6	13	1	-99	208	74	14	45	1	1		1	2	4	-99	-99	-99	-99	3	10	2014	2014-10-01	10	2014	2014-10-01	1	4	2	13000	1	0	NA	1	0	1	0	1	0	0	NA	1	0	2	-99
1392	1395	2	26	5	2018-05-26	6	13	1	-99	371	41	17	20	1	1		1	3	3	-99	-99	-99	-99	4	10	2014	2014-10-01	10	2014	2014-10-01	1	1	1	8000	0	NA	NA	NA	NA	NA	NA	NA	NA	NA	NA	0	-99	NA	-99
1393	1396	2	26	5	2018-05-26	6	13	1	-99	568	63	19	40	1	1		2	2	2	-99	-99	-99	-99	3	5	2015	2015-05-01	6	2015	2015-06-01	1	4	3	NA	0	NA	NA	NA	NA	NA	NA	NA	NA	NA	NA	1	0	1	6
1394	1397	2	18	5	2018-05-18	9	11	1	-99	29	43	17	41	1	1		1	5	3	-99	-99	-99	-99	5	12	2015	2015-12-01	7	2016	2016-07-01	1	1	1	25000	1	0	NA	0	NA	1	0	0	NA	0	NA	0	-99	NA	-99
1395	1398	2	18	5	2018-05-18	9	11	1	-99	101	35	11	26	2	1		2	5	3	-99	-99	-99	-99	2	7	2014	2014-07-01	10	2014	2014-10-01	2	2	2	20000	1	0	NA	1	0	1	0	1	0	0	NA	0	-99	NA	-99
1396	1500	2	4	6	2018-06-04	6	5	1	-99	457	57	10	2	1	1		2	2	3	-99	-99	-99	-99	1	3	2014	2014-03-01	3	2015	2015-03-01	1	2	0	4000	1	0	NA	1	0	1	0	1	0	0	NA	1	0	2	-99
1397	1501	2	20	5	2018-05-20	3	15	1	-99	3	53	16	47	1	1		2	3	3	-99	-99	-99	-99	3	7	2014	2014-07-01	10	2015	2015-10-01	3	2	0	1500	0	NA	NA	NA	NA	NA	NA	NA	NA	NA	NA	1	0	1	6
1398	2889	2	4	6	2018-06-04	7	11	1	-99	19	38	17	0	2	1		2	5	1	-99	-99	-99	-99	3	7	2014	2014-07-01	7	2017	2017-07-01	3	14	1	18000	1	0	NA	0	NA	1	1	1	1	0	NA	0	-99	NA	-99
1399	3031	2	20	5	2018-05-20	3	13	2	-99	174	38	14	5	1	1		1	4	3	-99	-99	-99	-99	5	9	2014	2014-09-01	2	2016	2016-02-01	1	3	2	10000	0	NA	NA	NA	NA	NA	NA	NA	NA	NA	NA	0	-99	NA	-99
1400	3032	2	26	5	2018-05-26	9	11	3	-99	12	64	13	1	3	1		1	4	4	-99	-99	-99	-99	2	5	2014	2014-05-01	6	2014	2014-06-01	1	5	1	NA	1	0	NA	1	0	1	0	1	0	0	NA	0	-99	NA	-99
[truncated: 239 more columns]
